# Supplementary material for: Actin assembly and non-muscle myosin activity drive dendrite retraction in an UNC-6/Netrin dependent self-avoidance response
Source: PLoS Genet. 2019 Jun 20;15(6):e1008228. doi: 10.1371/journal.pgen.1008228 (PMC6605669; doi:10.1371/journal.pgen.1008228)
Supplement: S1 Data — (ZIP) [file pgen.1008228.s011.zip]

Archive with 12 entries (9 files):
- Excel sheets_data/
- Excel sheets_data/40X analysis.xlsx
- __MACOSX/
- __MACOSX/Excel sheets_data/
- __MACOSX/Excel sheets_data/._40X analysis.xlsx
- Excel sheets_data/PloS genetics UNC-34 Displacement .csv
- __MACOSX/Excel sheets_data/._PloS genetics UNC-34 Displacement .csv
- Excel sheets_data/100X 5um ROI fluorescent intensity analysis.xlsx
- __MACOSX/Excel sheets_data/._100X 5um ROI fluorescent intensity analysis.xlsx
- Excel sheets_data/PVD score sheet_plos genetics.xlsx
- __MACOSX/Excel sheets_data/._PVD score sheet_plos genetics.xlsx
- __MACOSX/._Excel sheets_data
