# Supplementary material for: Actin assembly and non-muscle myosin activity drive dendrite retraction in an UNC-6/Netrin dependent self-avoidance response
Source: PLoS Genet. 2019 Jun 20;15(6):e1008228. doi: 10.1371/journal.pgen.1008228 (PMC6605669; doi:10.1371/journal.pgen.1008228)
Supplement: S1 Data — (ZIP) [file pgen.1008228.s011.zip › Excel sheets_data/40X analysis.xlsx]

## Sheet: 14
time (s)	MaxFeret [µm]	mCherry contact	488 contact	#2 (mCherry)	#2 (488)	Time [s]
00:00:06.915000	4.58958	432.97	336.76	797.75	424.61	6.916
00:00:41.873000	4.29499	459.01	332.68	765.56	427.54	41.874
00:01:16.870000	2.73793	492.52	342.21	705.41	397.11	76.87
00:01:51.923000	3.25712	500.53	381.27	667.7	358.97	111.923
00:02:26.879000	2.03531	517.29	441.59	673.9	387.04	146.879
00:03:01.912000	2.78521	480.95	355.27	658.12	450.22	181.913
00:03:36.820000	2.51122	503.81	349.87	635.79	390.62	216.821
00:04:11.839000	2.31711	543.83	427.96	622.16	340.52	251.84
00:04:46.877000	2.51122	513.27	392.87	616.99	343.19	286.877
00:05:21.883000	2.61468	460.5	378.11	622.06	330.39	321.884
00:05:56.848000	2.80869	475.57	382.96	635.36	390.34	356.849
00:06:31.925000	2.78521	478.78	361.61	610.45	384.32	391.926
00:07:06.854000	2.03531	465.24	375.54	593.99	349.21	426.855
00:07:41.894000	1.8562	466.66	394.44	608.58	333.59	461.895
00:08:16.945000	2.25819	462.03	390.8	596.23	361.17	496.945
00:08:51.895000	2.31711	452.09	398	621.43	332.69	531.896
00:09:26.863000	1.77845	466.38	435.84	593.77	343	566.864
00:10:01.855000	1.41187	488.11	528.24	617.76	357.55	601.856
00:10:36.822000	2.31711	452.05	498.58	598.72	362.05	636.822
00:11:11.882000	2.03531	446.11	397.16	602.71	404.75	671.883
00:11:46.852000	2.48452	438.49	365.87	595.67	398.19	706.852
00:12:21.880000	2.61468	421.65	349.42	583.34	379.47	741.881
00:12:56.891000	2.78521	433.56	359.86	600.56	401.71	776.891
00:13:31.869000	3.21766	416.36	334.61	572.59	413.6	811.87
00:14:06.888000	3.83174	419.78	371.08	601.11	464.34	846.889
00:14:41.908000	2.61468	432.11	380.8	577.67	461.48	881.908
00:15:16.870000	0.818969	450.56	421.89	568.03	443.97	916.87
00:15:51.887000	1.69615	458.44	496.28	563.87	395.65	951.888
00:16:26.916000	0.33923	468.33	497.02	537.95	410.23	986.917
00:17:01.886000	0.33923	480.96	501.96	543.74	456.37	1021.89
00:17:36.897000	0.33923	508.67	475.63	608.87	588.73	1056.9
00:18:11.895000	0.33923	507.86	519.01	558.53	603.55	1091.89
00:18:46.884000	0.33923	503.77	555.26	530.19	517.13	1126.88
00:19:21.918000	0.33923	470.29	496.45	508.21	520.81	1161.92
		459.95	474.46	518.76	531.81	1196.9
		455.27	519.26	516.47	633.95	1231.88
		458.92	558.36	511.81	562.22	1266.97
		483.13	549.76	522.22	623.59	1301.93
		488.33	588.25	501.47	661.99	1336.92
		468.08	488.44	490.67	642.1	1372
		479.44	505.31	496.96	625.33	1406.86
		485.93	573.81	483.01	633.58	1441.9
		501.61	601.85	481.08	616.75	1476.97
		522.68	680.29	475.25	670.27	1512.07
		535.94	751.27	473.25	709.25	1546.92
		488.59	691.92	483.44	750.54	1581.91
		474.05	626.06	484.41	737.84	1617.11
		484.91	557.92	477.24	815.49	1651.93
		469.34	519.56	487.44	805.16	1686.93
		446.79	548.78	488.84	859.19	1722.06
		446.87	511.21	480.95	743.36	1756.88
		464.74	517.16	481.97	777.19	1791.82

## Sheet: 14 2um
time (s)	MaxFeret [µm]	left mch	left 488	right mCh	right 488	mCh control	488 control
00:00:06.915000	4.58958	641.83	403.14	919.58	719.67	841	546.44
00:00:41.873000	4.29499	752.97	405.47	1060.14	632.36	817.69	543.72
00:01:16.870000	2.73793	702.19	491.83	913.06	529.64	829.17	534.64
00:01:51.923000	3.25712	644.14	597.53	870.06	550.58	767.89	453.25
00:02:26.879000	2.03531	648.19	670.11	909.17	604.86	772.31	471.89
00:03:01.912000	2.78521	568.5	501.94	800.97	445.08	771.25	541.25
00:03:36.820000	2.51122	539.39	438.25	884.72	472.03	726.72	445.33
00:04:11.839000	2.31711	590.5	667.47	927.5	522	724.69	384.28
00:04:46.877000	2.51122	537.17	625.56	889.39	453.75	695.94	347.69
00:05:21.883000	2.61468	576.22	635.17	829.67	423.53	720.25	355.33
00:05:56.848000	2.80869	603.72	772.5	762.33	401.42	733.33	505.06
00:06:31.925000	2.78521	563.39	722.97	716.83	385.22	679.31	442.19
00:07:06.854000	2.03531	540.72	520.08	696.69	476.67	653.89	380.53
00:07:41.894000	1.8562	561.28	513.03	689.25	553.67	673.33	343.67
00:08:16.945000	2.25819	555.75	642.08	700.53	491.33	657.97	377.42
00:08:51.895000	2.31711	528.53	545.86	576.39	475.97	679.17	335.69
00:09:26.863000	1.77845	558.39	633	626.69	569.92	694.42	313.92
00:10:01.855000	1.41187	559.61	856.44	686.56	749.89	708.78	327.97
00:10:36.822000	2.31711	516.72	765.56	576.47	718.64	687.86	367.56
00:11:11.882000	2.03531	507.5	676.47	566.25	452.36	657.64	346.97
00:11:46.852000	2.48452	535.39	577.14	612.39	426.17	631.11	348.69
00:12:21.880000	2.61468	481.47	464.97	603.25	407.61	647.64	364.17
00:12:56.891000	2.78521	503.14	515.97	676.92	424.47	671	450.97
00:13:31.869000	3.21766	477.53	465.47	654.72	392.5	629.28	498.97
00:14:06.888000	3.83174	585.58	796.08	602.56	362.81	649.61	535.25
00:14:41.908000	2.61468	540.17	641.58	632.56	385.83	612.69	460.22
00:15:16.870000	0.818969	533.39	633.19	603.25	498.94	613.69	410.58
00:15:51.887000	1.69615	576.25	709.58	522.86	686.5	610.47	385.39
00:16:26.916000	0.33923	537.39	598.14	565.67	662.36	596.33	534.11
00:17:01.886000	0.33923	524.81	554.08	522.83	660.83	620.22	545.67
00:17:36.897000	0.33923	571.42	599.58	623.39	521.61	583.58	613.31
00:18:11.895000	0.33923	587.61	747.58	613.83	529.72	566.75	646.61
00:18:46.884000	0.33923	552.72	639.75	652.22	711.31	542.36	584.61
00:19:21.918000	0.33923	571.86	698.56	560.58	582.81	566.33	676.75
		496.03	521.03	554.5	619.56	581.17	663.81
		501.53	627.17	573.33	675.69	584.39	769.67
		534.03	738.83	539.94	626.64	582.92	802.5
		583.28	884.28	634.03	549.94	579.47	851
		545.56	858.81	670.03	654.42	556.75	968.75
		561.17	636.75	619	601.75	565.94	888.92
		538.42	662.67	595.31	544.22	544.89	705.25
		543.44	728.67	590.67	688.22	528.75	742.56
		600.89	830.67	575.06	564.08	519.47	911.58
		671.83	1066.06	567.25	480.22	491.67	988.19
		670.5	761.56	580.22	753.28	499.69	1023.17
		622.31	1118.86	540.75	648.81	576.58	881.33
		568	958.94	558.72	582.08	589.5	1123.72
		569.69	760.89	560.25	567.08	566.25	1075.72
		530.61	590.78	597.86	628.08	551.58	1264.31
		497.89	681.17	538.72	639.64	566.64	1390.64
		474.92	578.31	577.56	605.25	508.97	1142
		529.78	669.58	567.14	569.44	532.36	1048.92

## Sheet: 14 2um contact
left mch	left 488	right mch	right 488	mCh control	488 control		delta Fleft mCH	delta F left 488	delta F right mCh	delta F right 488	delta F mCh control	delta F 488 control		delta f/f left mCh	delta f/f left 488	delta f/f right mch	delta f/f right 488	delta F/f mch control	delta f/f 488 control		delta f/f left mCh	delta f/f left 488	delta f/f right mch	delta f/f right 488	delta F/f mch control	delta f/f 488 control
533.39	633.19	603.25	498.94	613.69	410.58		0	0	0	0	0	0		0	0	0	0	0	0		0	0	0	0	0	0
576.25	709.58	522.86	686.5	610.47	385.39		42.86	76.39	-80.39	187.56	-3.22	-25.19		0.080354	0.120643	-0.133262	0.375917	-0.00524695	-0.0613522		8.0354	12.0643	-13.3262	37.5917	-0.524695	-6.13522
537.39	598.14	565.67	662.36	596.33	534.11		4	-35.05	-37.58	163.42	-17.36	123.53		0.0074992	-0.0553546	-0.0622959	0.327534	-0.0282879	0.300867		0.74992	-5.53546	-6.22959	32.7534	-2.82879	30.0867
524.81	554.08	522.83	660.83	620.22	545.67		-8.58	-79.11	-80.42	161.89	6.53	135.09		-0.0160858	-0.124939	-0.133311	0.324468	0.0106406	0.329022		-1.60858	-12.4939	-13.3311	32.4468	1.06406	32.9022
571.42	599.58	623.39	521.61	583.58	613.31		38.03	-33.61	20.14	22.67	-30.11	202.73		0.0712987	-0.0530804	0.0333858	0.0454363	-0.0490639	0.493765		7.12987	-5.30804	3.33858	4.54363	-4.90639	49.3765
587.61	747.58	613.83	529.72	566.75	646.61		54.22	114.39	10.58	30.78	-46.94	236.03		0.101652	0.180657	0.0175383	0.0616908	-0.0764881	0.57487		10.1652	18.0657	1.75383	6.16908	-7.64881	57.487
552.72	639.75	652.22	711.31	542.36	584.61		19.33	6.56	48.97	212.37	-71.33	174.03		0.0362399	0.0103602	0.081177	0.425642	-0.116231	0.423864		3.62399	1.03602	8.1177	42.5642	-11.6231	42.3864
571.86	698.56	560.58	582.81	566.33	676.75		38.47	65.37	-42.67	83.87	-47.36	266.17		0.0721236	0.103239	-0.0707335	0.168096	-0.0771725	0.648278		7.21236	10.3239	-7.07335	16.8096	-7.71725	64.8278
496.03	521.03	554.5	619.56	581.17	663.81		-37.36	-112.16	-48.75	120.62	-32.52	253.23		-0.0700426	-0.177135	-0.0808123	0.241753	-0.0529909	0.616762		-7.00426	-17.7135	-8.08123	24.1753	-5.29909	61.6762
501.53	627.17	573.33	675.69	584.39	769.67		-31.86	-6.02	-29.92	176.75	-29.3	359.09		-0.0597312	-0.00950741	-0.049598	0.354251	-0.047744	0.874592		-5.97312	-0.950741	-4.9598	35.4251	-4.7744	87.4592
534.03	738.83	539.94	626.64	582.92	802.5		0.64	105.64	-63.31	127.7	-30.77	391.92		0.00119987	0.166838	-0.104948	0.255943	-0.0501393	0.954552		0.119987	16.6838	-10.4948	25.5943	-5.01393	95.4552
583.28	884.28	634.03	549.94	579.47	851		49.89	251.09	30.78	51	-34.22	440.42		0.0935338	0.396548	0.0510236	0.102217	-0.0557611	1.07268		9.35338	39.6548	5.10236	10.2217	-5.57611	107.268
545.56	858.81	670.03	654.42	556.75	968.75		12.17	225.62	66.78	155.48	-56.94	558.17		0.0228163	0.356323	0.1107	0.311621	-0.092783	1.35947		2.28163	35.6323	11.07	31.1621	-9.2783	135.947
561.17	636.75	619	601.75	565.94	888.92		27.78	3.56	15.75	102.81	-47.75	478.34		0.052082	0.00562233	0.0261086	0.206057	-0.077808	1.16503		5.2082	0.562233	2.61086	20.6057	-7.7808	116.503
538.42	662.67	595.31	544.22	544.89	705.25		5.03	29.48	-7.94	45.28	-68.8	294.67		0.00943025	0.0465579	-0.013162	0.0907524	-0.112109	0.717692		0.943025	4.65579	-1.3162	9.07524	-11.2109	71.7692
543.44	728.67	590.67	688.22	528.75	742.56		10.05	95.48	-12.58	189.28	-84.94	331.98		0.0188417	0.150792	-0.0208537	0.379364	-0.138409	0.808563		1.88417	15.0792	-2.08537	37.9364	-13.8409	80.8563
600.89	830.67	575.06	564.08	519.47	911.58		67.5	197.48	-28.19	65.14	-94.22	501		0.126549	0.311881	-0.0467302	0.130557	-0.15353	1.22023		12.6549	31.1881	-4.67302	13.0557	-15.353	122.023
671.83	1066.06	567.25	480.22	491.67	988.19		138.44	432.87	-36	-18.72	-122.02	577.61		0.259547	0.683634	-0.0596768	-0.0375195	-0.19883	1.40681		25.9547	68.3634	-5.96768	-3.75195	-19.883	140.681
670.5	761.56	580.22	753.28	499.69	1023.17		137.11	128.37	-23.03	254.34	-114	612.59		0.257054	0.202735	-0.0381765	0.509761	-0.185762	1.49201		25.7054	20.2735	-3.81765	50.9761	-18.5762	149.201
622.31	1118.86	540.75	648.81	576.58	881.33		88.92	485.67	-62.5	149.87	-37.11	470.75		0.166707	0.767021	-0.103605	0.300377	-0.0604703	1.14655		16.6707	76.7021	-10.3605	30.0377	-6.04703	114.655
568	958.94	558.72	582.08	589.5	1123.72		34.61	325.75	-44.53	83.14	-24.19	713.14		0.0648869	0.514459	-0.0738168	0.166633	-0.0394173	1.73691		6.48869	51.4459	-7.38168	16.6633	-3.94173	173.691
569.69	760.89	560.25	567.08	566.25	1075.72		36.3	127.7	-43	68.14	-47.44	665.14		0.0680553	0.201677	-0.0712806	0.13657	-0.0773029	1.62		6.80553	20.1677	-7.12806	13.657	-7.73029	162
530.61	590.78	597.86	628.08	551.58	1264.31		-2.78	-42.41	-5.39	129.14	-62.11	853.73		-0.00521195	-0.0669783	-0.00893494	0.258829	-0.101207	2.07933		-0.521195	-6.69783	-0.893494	25.8829	-10.1207	207.933
497.89	681.17	538.72	639.64	566.64	1390.64		-35.5	47.98	-64.53	140.7	-47.05	980.06		-0.0665554	0.075775	-0.106971	0.281998	-0.0766674	2.38701		-6.65554	7.5775	-10.6971	28.1998	-7.66674	238.701
474.92	578.31	577.56	605.25	508.97	1142		-58.47	-54.88	-25.69	106.31	-104.72	731.42		-0.10962	-0.0866722	-0.042586	0.213072	-0.17064	1.78143		-10.962	-8.66722	-4.2586	21.3072	-17.064	178.143

## Sheet: 14 2um combined
left mch	left 488	right mch	right 488	mCh control	488 control		mCh	488		delta fmch	delta f 488		delta f/f mch	delta f/f 488		delta f/f mch	delta f/f 488
533.39	633.19	603.25	498.94	613.69	410.58		1136.64	1132.13		0	0		0	0		0	0
576.25	709.58	522.86	686.5	610.47	385.39		1099.11	1396.08		-37.53	263.95		-0.0330184	0.233145		-3.30184	23.3145
537.39	598.14	565.67	662.36	596.33	534.11		1103.06	1260.5		-33.58	128.37		-0.0295432	0.113388		-2.95432	11.3388
524.81	554.08	522.83	660.83	620.22	545.67		1047.64	1214.91		-89	82.78		-0.078301	0.0731188		-7.8301	7.31188
571.42	599.58	623.39	521.61	583.58	613.31		1194.81	1121.19		58.17	-10.94		0.0511772	-0.0096632		5.11772	-0.96632
587.61	747.58	613.83	529.72	566.75	646.61		1201.44	1277.3		64.8	145.17		0.0570101	0.128227		5.70101	12.8227
552.72	639.75	652.22	711.31	542.36	584.61		1204.94	1351.06		68.3	218.93		0.0600894	0.193379		6.00894	19.3379
571.86	698.56	560.58	582.81	566.33	676.75		1132.44	1281.37		-4.2	149.24		-0.0036951	0.131822		-0.36951	13.1822
496.03	521.03	554.5	619.56	581.17	663.81		1050.53	1140.59		-86.11	8.46		-0.0757584	0.00747264		-7.57584	0.747264
501.53	627.17	573.33	675.69	584.39	769.67		1074.86	1302.86		-61.78	170.73		-0.0543532	0.150804		-5.43532	15.0804
534.03	738.83	539.94	626.64	582.92	802.5		1073.97	1365.47		-62.67	233.34		-0.0551362	0.206107		-5.51362	20.6107
583.28	884.28	634.03	549.94	579.47	851		1217.31	1434.22		80.67	302.09		0.0709723	0.266833		7.09723	26.6833
545.56	858.81	670.03	654.42	556.75	968.75		1215.59	1513.23		78.95	381.1		0.0694591	0.336622		6.94591	33.6622
561.17	636.75	619	601.75	565.94	888.92		1180.17	1238.5		43.53	106.37		0.0382971	0.0939556		3.82971	9.39556
538.42	662.67	595.31	544.22	544.89	705.25		1133.73	1206.89		-2.91	74.76		-0.00256018	0.0660348		-0.256018	6.60348
543.44	728.67	590.67	688.22	528.75	742.56		1134.11	1416.89		-2.53	284.76		-0.00222586	0.251526		-0.222586	25.1526
600.89	830.67	575.06	564.08	519.47	911.58		1175.95	1394.75		39.31	262.62		0.0345844	0.23197		3.45844	23.197
671.83	1066.06	567.25	480.22	491.67	988.19		1239.08	1546.28		102.44	414.15		0.0901253	0.365815		9.01253	36.5815
670.5	761.56	580.22	753.28	499.69	1023.17		1250.72	1514.84		114.08	382.71		0.100366	0.338044		10.0366	33.8044
622.31	1118.86	540.75	648.81	576.58	881.33		1163.06	1767.67		26.42	635.54		0.0232439	0.561367		2.32439	56.1367
568	958.94	558.72	582.08	589.5	1123.72		1126.72	1541.02		-9.92	408.89		-0.00872748	0.361169		-0.872748	36.1169
569.69	760.89	560.25	567.08	566.25	1075.72		1129.94	1327.97		-6.7	195.84		-0.00589457	0.172984		-0.589457	17.2984
530.61	590.78	597.86	628.08	551.58	1264.31		1128.47	1218.86		-8.17	86.73		-0.00718785	0.0766078		-0.718785	7.66078
497.89	681.17	538.72	639.64	566.64	1390.64		1036.61	1320.81		-100.03	188.68		-0.088005	0.166659		-8.8005	16.6659
474.92	578.31	577.56	605.25	508.97	1142		1052.48	1183.56		-84.16	51.43		-0.0740428	0.0454276		-7.40428	4.54276

## Sheet: 14 contact analysis
time	mCherry contact	488 contact	mCh control	488 control		deltaFmch	delta F488	deltaF mch control	delta F 488 control		delta F/fmch	delta f/f 488	delta f/f mch ctrl	delta f/f 488 ctrl		delta F/fmch	delta f/f 488	delta f/f mch ctrl	delta f/f 488 ctrl
-1.1	450.56	421.89	568.03	443.97		0	0	0	0		0	0	0	0		0	0	0	0
-0.35	458.44	496.28	563.87	395.65		7.88	74.39	-4.16	-48.32		0.0174893	0.176326	-0.00732356	-0.108836		1.74893	17.6326	-0.732356	-10.8836
0	468.33	497.02	537.95	410.23		17.77	75.13	-30.08	-33.74		0.0394398	0.17808	-0.0529549	-0.0759961		3.94398	17.808	-5.29549	-7.59961
35	480.96	501.96	543.74	456.37		30.4	80.07	-24.29	12.4		0.0674716	0.189789	-0.0427618	0.0279298		6.74716	18.9789	-4.27618	2.79298
1.1	508.67	475.63	608.87	588.73		58.11	53.74	40.84	144.76		0.128973	0.127379	0.0718976	0.326058		12.8973	12.7379	7.18976	32.6058
1.45	507.86	519.01	558.53	603.55		57.3	97.12	-9.5	159.58		0.127175	0.230202	-0.0167245	0.359439		12.7175	23.0202	-1.67245	35.9439
1.8	503.77	555.26	530.19	517.13		53.21	133.37	-37.84	73.16		0.118097	0.316125	-0.0666162	0.164786		11.8097	31.6125	-6.66162	16.4786
2.15	470.29	496.45	508.21	520.81		19.73	74.56	-59.82	76.84		0.04379	0.176729	-0.105311	0.173075		4.379	17.6729	-10.5311	17.3075
2.5	459.95	474.46	518.76	531.81		9.39	52.57	-49.27	87.84		0.0208407	0.124606	-0.0867384	0.197851		2.08407	12.4606	-8.67384	19.7851
2.85	455.27	519.26	516.47	633.95		4.71	97.37	-51.56	189.98		0.0104537	0.230795	-0.0907699	0.427912		1.04537	23.0795	-9.07699	42.7912
3.2	458.92	558.36	511.81	562.22		8.36	136.47	-56.22	118.25		0.0185547	0.323473	-0.0989736	0.266347		1.85547	32.3473	-9.89736	26.6347
3.55	483.13	549.76	522.22	623.59		32.57	127.87	-45.81	179.62		0.0722878	0.303088	-0.0806471	0.404577		7.22878	30.3088	-8.06471	40.4577
3.9	488.33	588.25	501.47	661.99		37.77	166.36	-66.56	218.02		0.083829	0.394321	-0.117177	0.491069		8.3829	39.4321	-11.7177	49.1069
4.25	468.08	488.44	490.67	642.1		17.52	66.55	-77.36	198.13		0.0388849	0.157743	-0.13619	0.446269		3.88849	15.7743	-13.619	44.6269
4.6	479.44	505.31	496.96	625.33		28.88	83.42	-71.07	181.36		0.064098	0.197729	-0.125117	0.408496		6.4098	19.7729	-12.5117	40.8496

## Sheet: 33
Time [s]	MaxFeret [µm]	#1 (mCherry)	#1 (488)	#2 (mCherry)	#2 (488)
00:00:04.318000	0.33923	869.49	529.38	1204.24	995.81
00:00:39.220000	0.67846	884.81	539.2	1137.88	993.85
00:01:14.238000	0.67846	795.84	534.76	1113.04	968.9
00:01:49.259000	0.33923	791.99	538.19	1135.38	998.1
00:02:24.236000	0.67846	867.67	545.61	992.65	1001.04
00:02:59.235000	2.03538	759.87	532.58	1126.3	970.87
00:03:34.339000	1.35692	776.95	536.41	1091.65	961.92
00:04:09.217000	0.67846	861.88	529.86	1024.58	959.24
00:04:44.275000	0.67846	803.23	519.82	1086.79	930.21
00:05:19.444000	0.33923	887.89	529.03	938.28	937.04
00:05:54.259000	0.67846	736.17	535.1	995.89	928.45
00:06:29.368000	0.33923	745.8	522.01	901.15	907.46
00:07:04.268000	0.819003	749.73	520.98	904.27	906.13
00:07:39.247000	0.33923	721.96	531.62	919.84	917.01
00:08:14.264000	0.33923	771.88	522.19	886.36	922.92
00:08:49.255000	0.67846	765.26	534.19	977.08	920.41
00:09:24.272000	0.67846	700.33	537.72	891.15	911.79
00:09:59.250000	0.33923	809.01	524.53	872.93	928.56
00:10:33.902000	0.33923	759.71	528.88	849.73	921.57
00:11:08.861000	0.33923	767.48	526.14	901.38	904.4
00:11:43.909000	0.33923	670	526.28	951.7	905.47
00:12:18.940000	0.67846	684.61	519.14	949.77	905.76
00:12:54.702000	0.33923	669.39	523.44	858.86	916.33
00:13:29.186000	0.33923	762.59	519.7	858.39	886.92

## Sheet: 33 2um
Time [s]	MaxFeret [µm]	left mCh	left 488	right mCh	right 488	mCh control	488 control
00:00:04.318000	0.33923	976.39	445.31	858.17	555.78	919.06	804.08
00:00:39.220000	0.67846	950.67	448.28	696.83	510.17	975.72	782.17
00:01:14.238000	0.67846	955.14	459.75	699.44	510.83	950.33	782.81
00:01:49.259000	0.33923	1115.89	448.36	929.5	548.61	927.86	793.5
00:02:24.236000	0.67846	933.11	449.89	831.11	552.42	880.03	792.83
00:02:59.235000	2.03538	858.94	422.81	797.72	548.64	840.94	692.08
00:03:34.339000	1.35692	1110.72	422.42	885.86	603.67	873.28	735.67
00:04:09.217000	0.67846	866.25	427.31	728.72	579.92	1158.78	719
00:04:44.275000	0.67846	820.17	423.42	706.78	581.11	1244.64	689.47
00:05:19.444000	0.33923	979.44	414.44	706.75	553.86	916.31	800.47
00:05:54.259000	0.67846	810.03	422.92	726.14	555.75	989.86	683.19
00:06:29.368000	0.33923	866.75	411.94	806.17	534.97	800.17	657.94
00:07:04.268000	0.819003	776.28	411.47	639.56	504.44	888.14	704.92
00:07:39.247000	0.33923	808.64	418.92	676.69	562.81	1081.39	711.78
00:08:14.264000	0.33923	797.17	416.94	663.89	579.72	1112.03	701.61
00:08:49.255000	0.67846	811.58	403.17	805	572.47	742.94	703.89
00:09:24.272000	0.67846	928.92	417.03	676.78	574.72	1038.39	696.86
00:09:59.250000	0.33923	774.47	421.31	669.75	512.31	777.94	714.06
00:10:33.902000	0.33923	1092.75	416.58	696.17	502.22	865.58	692.08
00:11:08.861000	0.33923	858	410.67	607.89	512.72	1079.5	725.89
00:11:43.909000	0.33923	848.81	413.72	613.22	527.28	1147.31	703.47
00:12:18.940000	0.67846	756.17	411.83	637.89	509.67	727.83	679.69
00:12:54.702000	0.33923	754.78	403.53	591.22	517.33	942.75	723.14
00:13:29.186000	0.33923	708.94	420.33	593.81	495.25	744.53	669.06

## Sheet: 33 2um analysis
Time [s]	MaxFeret [µm]	left mCh	left 488	right mCh	right 488	mCh control	488 control		delta f left mch	delta f left 488	delta f right mch	delta f right 488	delta f mch control	delta f 488 control		delta f/f left mch	delta f/f left 488	delta f/f right mch	delta f/f right 488	delta f/f mch control	delta f/f 488 control		delta f/f left mch	delta f/f left 488	delta f/f right mch	delta f/f right 488	delta f/f mch control	delta f/f 488 control
00:08:49.300000	0.67846	811.58	403.17	805	572.47	742.94	703.89		0	0	0	0	0	0		0	0	0	0	0	0		0	0	0	0	0	0
00:09:24.300000	0.67846	928.92	417.03	676.78	574.72	1038.39	696.86		117.34	13.86	-128.22	2.25	295.45	-7.03		0.144582	0.0343776	-0.223977	0.00393034	0.397677	-0.00998736		14.4582	3.43776	-22.3977	0.393034	39.7677	-0.998736
00:09:59.300000	0.33923	774.47	421.31	669.75	512.31	777.94	714.06		-37.11	18.14	-135.25	-60.16	35	10.17		-0.0457256	0.0449934	-0.236257	-0.105088	0.0471101	0.0144483		-4.57256	4.49934	-23.6257	-10.5088	4.71101	1.44483
00:10:33.900000	0.33923	1092.75	416.58	696.17	502.22	865.58	692.08		281.17	13.41	-108.83	-70.25	122.64	-11.81		0.346448	0.0332614	-0.190106	-0.122714	0.165074	-0.0167782		34.6448	3.32614	-19.0106	-12.2714	16.5074	-1.67782
00:11:08.900000	0.33923	858	410.67	607.89	512.72	1079.5	725.89		46.42	7.5	-197.11	-59.75	336.56	22		0.0571971	0.0186026	-0.344315	-0.104372	0.453011	0.0312549		5.71971	1.86026	-34.4315	-10.4372	45.3011	3.12549
00:11:43.900000	0.33923	848.81	413.72	613.22	527.28	1147.31	703.47		37.23	10.55	-191.78	-45.19	404.37	-0.42		0.0458735	0.0261676	-0.335004	-0.0789386	0.544284	-0.000596684		4.58735	2.61676	-33.5004	-7.89386	54.4284	-0.0596684
00:12:18.900000	0.67846	756.17	411.83	637.89	509.67	727.83	679.69		-55.41	8.66	-167.11	-62.8	-15.11	-24.2		-0.0682742	0.0214798	-0.29191	-0.1097	-0.0203381	-0.0343804		-6.82742	2.14798	-29.191	-10.97	-2.03381	-3.43804
00:12:54.700000	0.33923	754.78	403.53	591.22	517.33	942.75	723.14		-56.8	0.36	-213.78	-55.14	199.81	19.25		-0.0699869	0.000892924	-0.373434	-0.0963195	0.268945	0.027348		-6.99869	0.0892924	-37.3434	-9.63195	26.8945	2.7348
00:13:29.200000	0.33923	708.94	420.33	593.81	495.25	744.53	669.06		-102.64	17.16	-211.19	-77.22	1.59	-34.83		-0.126469	0.0425627	-0.36891	-0.134889	0.00214015	-0.0494822		-12.6469	4.25627	-36.891	-13.4889	0.214015	-4.94822

## Sheet: 33 2um combined
left mCh	left 488	right mCh	right 488		mCh	488		delta f mch	delta f 488		delta f/f mch	delta f/f 488		delta f/f mch	delta f/f 488
811.58	403.17	805	572.47		1616.58	975.64		0	0		0	0		0	0
928.92	417.03	676.78	574.72		1605.7	991.75		-10.88	16.11		-0.00673026	0.0165122		-0.673026	1.65122
774.47	421.31	669.75	512.31		1444.22	933.62		-172.36	-42.02		-0.10662	-0.0430692		-10.662	-4.30692
1092.75	416.58	696.17	502.22		1788.92	918.8		172.34	-56.84		0.106608	-0.0582592		10.6608	-5.82592
858	410.67	607.89	512.72		1465.89	923.39		-150.69	-52.25		-0.0932153	-0.0535546		-9.32153	-5.35546
848.81	413.72	613.22	527.28		1462.03	941		-154.55	-34.64		-0.0956031	-0.0355049		-9.56031	-3.55049
756.17	411.83	637.89	509.67		1394.06	921.5		-222.52	-54.14		-0.137649	-0.0554918		-13.7649	-5.54918
754.78	403.53	591.22	517.33		1346	920.86		-270.58	-54.78		-0.167378	-0.0561478		-16.7378	-5.61478
708.94	420.33	593.81	495.25		1302.75	915.58		-313.83	-60.06		-0.194132	-0.0615596		-19.4132	-6.15596

## Sheet: 33 contact analysis
Time [s]	MaxFeret [µm]	mCh contact	488 contact	#2 (mCherry)	#2 (488)		delta F mCh contact	deltaF 488 contact	delta Fmch ctrl	delta F488 ctrl		delta F/f mch contact	delta F/f 488 contact	delta F/fmch control	delta f/f488 ctrl		delta F/f mch contact	delta F/f 488 contact	delta F/fmch control	delta f/f488 ctrl
00:08:49.300000	0.67846	765.26	534.19	977.08	920.41		0	0	0	0		0	0	0	0		0	0	0	0
00:09:24.300000	0.67846	700.33	537.72	891.15	911.79		-64.93	3.53	-85.93	-8.62		-0.084847	0.00660814	-0.0879457	-0.00936539		-8.4847	0.660814	-8.79457	-0.936539
00:09:59.300000	0.33923	809.01	524.53	872.93	928.56		43.75	-9.66	-104.15	8.15		0.0571701	-0.0180835	-0.106593	0.00885475		5.71701	-1.80835	-10.6593	0.885475
00:10:33.900000	0.33923	759.71	528.88	849.73	921.57		-5.55	-5.31	-127.35	1.16		-0.00725244	-0.00994028	-0.130337	0.00126031		-0.725244	-0.994028	-13.0337	0.126031
00:11:08.900000	0.33923	767.48	526.14	901.38	904.4		2.22	-8.05	-75.7	-16.01		0.00290097	-0.0150695	-0.0774757	-0.0173944		0.290097	-1.50695	-7.74757	-1.73944
00:11:43.900000	0.33923	670	526.28	951.7	905.47		-95.26	-7.91	-25.38	-14.94		-0.124481	-0.0148075	-0.0259754	-0.0162319		-12.4481	-1.48075	-2.59754	-1.62319
00:12:18.900000	0.67846	684.61	519.14	949.77	905.76		-80.65	-15.05	-27.31	-14.65		-0.105389	-0.0281735	-0.0279506	-0.0159168		-10.5389	-2.81735	-2.79506	-1.59168
00:12:54.700000	0.33923	669.39	523.44	858.86	916.33		-95.87	-10.75	-118.22	-4.08		-0.125278	-0.0201239	-0.120993	-0.00443281		-12.5278	-2.01239	-12.0993	-0.443281
00:13:29.200000	0.33923	762.59	519.7	858.39	886.92		-2.67	-14.49	-118.69	-33.49		-0.00348901	-0.0271252	-0.121474	-0.036386		-0.348901	-2.71252	-12.1474	-3.6386

[truncated: 60 more sheets: 35, 35 2um, 35 2um contact, 35 2um combines, 35 contact analysis, 45, 45 2um, 45 2um contact, 45 2um combined, 45 contact analysis, 56, 56 2um, 56 2um analysis, 56 2um combined, 56 contact analysis, 66.1, 66 2um, 66 2um analysis, 66 2um combined, 66 contact analysis …]
