# Supplementary material for: Actin assembly and non-muscle myosin activity drive dendrite retraction in an UNC-6/Netrin dependent self-avoidance response
Source: PLoS Genet. 2019 Jun 20;15(6):e1008228. doi: 10.1371/journal.pgen.1008228 (PMC6605669; doi:10.1371/journal.pgen.1008228)
Supplement: S1 Data — (ZIP) [file pgen.1008228.s011.zip › Excel sheets_data/PloS genetics UNC-34 Displacement .csv]

Displacement
====================												11
Displacement X	Displacement Y	Unit	Category	Collection	Time	TrackID	ID	sec	min	Displacement X
0	0	um	Spot	Displacement	1	1000000011	11	0	0	0
0	0	um	Spot	Displacement	1	1000000012	12	0	0	0
0	0	um	Spot	Displacement	1	1000000013	13	0	0	0
0	0	um	Spot	Displacement	1	1000000014	14	0	0	0
0	0	um	Spot	Displacement	1	1000000015	15	0	0	0
0	0	um	Spot	Displacement	1	1000000016	16	0	0	0
0	0	um	Spot	Displacement	1	1000000017	17	0	0	0
0	0	um	Spot	Displacement	1	1000000018	18	0	0	0
0	0	um	Spot	Displacement	1	1000000019	19	0	0	0
0	0	um	Spot	Displacement	1	1000000020	20	0	0	0
0	0	um	Spot	Displacement	1	1000000021	21	0	0	0
0	0	um	Spot	Displacement	1	1000000022	22	0	0	0
0	0	um	Spot	Displacement	1	1000000023	23	0	0	0
-0.00957489	-0.000345707	um	Spot	Displacement	2	1000000011	45	2	0.033333333	-0.00957489
-0.0129261	-0.00563622	um	Spot	Displacement	2	1000000012	46	2	0.033333333	-0.0129261
0.0685263	-0.00701904	um	Spot	Displacement	2	1000000013	47	2	0.033333333	0.0685263
-0.000748634	0.00343966	um	Spot	Displacement	2	1000000014	48	2	0.033333333	-0.000748634
0.0287056	0.0237806	um	Spot	Displacement	2	1000000015	49	2	0.033333333	0.0287056
0.149274	-0.0225515	um	Spot	Displacement	2	1000000018	50	2	0.033333333	0.149274
-0.0292645	0.00544286	um	Spot	Displacement	2	1000000016	51	2	0.033333333	-0.0292645
-0.0331068	0.00207853	um	Spot	Displacement	2	1000000019	53	2	0.033333333	-0.0331068
0.018033	-0.0226872	um	Spot	Displacement	2	1000000023	54	2	0.033333333	0.018033
-0.376303	0.0189724	um	Spot	Displacement	2	1000000020	55	2	0.033333333	-0.376303
0.165807	-0.017698	um	Spot	Displacement	2	1000000021	57	2	0.033333333	0.165807
0.00546455	0.00590777	um	Spot	Displacement	3	1000000011	78	4	0.066666667	0.00546455
0.0155945	0.00334024	um	Spot	Displacement	3	1000000012	79	4	0.066666667	0.0155945
0.107588	0.00980234	um	Spot	Displacement	3	1000000013	80	4	0.066666667	0.107588
0.0260744	0.0201604	um	Spot	Displacement	3	1000000014	81	4	0.066666667	0.0260744
0.00789976	0.00277519	um	Spot	Displacement	3	1000000015	82	4	0.066666667	0.00789976
0.264212	-0.0527682	um	Spot	Displacement	3	1000000017	83	4	0.066666667	0.264212
0.0094862	0.00728655	um	Spot	Displacement	3	1000000016	84	4	0.066666667	0.0094862
0.0926766	-0.00646973	um	Spot	Displacement	3	1000000018	85	4	0.066666667	0.0926766
0.00756645	0.00528622	um	Spot	Displacement	3	1000000019	86	4	0.066666667	0.00756645
-0.00782919	-0.00359344	um	Spot	Displacement	3	1000000020	87	4	0.066666667	-0.00782919
0.00609231	0.0111318	um	Spot	Displacement	3	1000000022	88	4	0.066666667	0.00609231
-0.0657406	-0.00786781	um	Spot	Displacement	3	1000000023	90	4	0.066666667	-0.0657406
0.0236228	0.0330949	um	Spot	Displacement	3	1000000021	91	4	0.066666667	0.0236228
-0.021244	-0.000524282	um	Spot	Displacement	4	1000000011	109	6	0.1	-0.021244
-0.0408821	0.010231	um	Spot	Displacement	4	1000000012	110	6	0.1	-0.0408821
0.0163364	0.0240717	um	Spot	Displacement	4	1000000014	111	6	0.1	0.0163364
0.011488	0.0199964	um	Spot	Displacement	4	1000000015	112	6	0.1	0.011488
0.315592	-0.07956	um	Spot	Displacement	4	1000000017	113	6	0.1	0.315592
-0.0286517	0.00119853	um	Spot	Displacement	4	1000000016	114	6	0.1	-0.0286517
-0.0388947	0.00985718	um	Spot	Displacement	4	1000000018	115	6	0.1	-0.0388947
0.0490036	0.00606108	um	Spot	Displacement	4	1000000019	116	6	0.1	0.0490036
-0.295789	0.0206547	um	Spot	Displacement	4	1000000020	117	6	0.1	-0.295789
0.190826	0.0192509	um	Spot	Displacement	4	1000000022	118	6	0.1	0.190826
-0.362348	0.0266504	um	Spot	Displacement	4	1000000023	119	6	0.1	-0.362348
0.06902	0.0275409	um	Spot	Displacement	4	1000000021	120	6	0.1	0.06902
-0.0207005	0.0133138	um	Spot	Displacement	5	1000000011	144	8	0.133333333	-0.0207005
-0.00943661	0.00759101	um	Spot	Displacement	5	1000000012	145	8	0.133333333	-0.00943661
0.103929	-0.00538826	um	Spot	Displacement	5	1000000013	146	8	0.133333333	0.103929
0.00503922	0.0286419	um	Spot	Displacement	5	1000000014	147	8	0.133333333	0.00503922
0.0133853	0.0170662	um	Spot	Displacement	5	1000000015	148	8	0.133333333	0.0133853
0.333484	-0.071763	um	Spot	Displacement	5	1000000017	149	8	0.133333333	0.333484
0.0273991	0.00895452	um	Spot	Displacement	5	1000000016	150	8	0.133333333	0.0273991
0.063138	-0.0101974	um	Spot	Displacement	5	1000000018	152	8	0.133333333	0.063138
0.0632601	0.00739217	um	Spot	Displacement	5	1000000019	153	8	0.133333333	0.0632601
-0.369464	0.0197845	um	Spot	Displacement	5	1000000020	154	8	0.133333333	-0.369464
0.106372	-0.00232697	um	Spot	Displacement	5	1000000021	155	8	0.133333333	0.106372
-0.43444	0.0252814	um	Spot	Displacement	5	1000000023	156	8	0.133333333	-0.43444
0.0999031	0.0387607	um	Spot	Displacement	5	1000000022	157	8	0.133333333	0.0999031
-0.0322542	0.00739336	um	Spot	Displacement	6	1000000011	174	10	0.166666667	-0.0322542
-0.0286341	0.0221467	um	Spot	Displacement	6	1000000012	175	10	0.166666667	-0.0286341
0.0470171	0.0188632	um	Spot	Displacement	6	1000000014	176	10	0.166666667	0.0470171
-0.0117841	0.0183334	um	Spot	Displacement	6	1000000015	177	10	0.166666667	-0.0117841
0.344285	-0.0670476	um	Spot	Displacement	6	1000000017	178	10	0.166666667	0.344285
0.0466475	0.0111756	um	Spot	Displacement	6	1000000016	179	10	0.166666667	0.0466475
0.207323	0.0122802	um	Spot	Displacement	6	1000000019	182	10	0.166666667	0.207323
-0.3943	0.0352743	um	Spot	Displacement	6	1000000020	183	10	0.166666667	-0.3943
-0.346643	0.0164263	um	Spot	Displacement	6	1000000023	184	10	0.166666667	-0.346643
0.0186794	0.0180149	um	Spot	Displacement	6	1000000021	185	10	0.166666667	0.0186794
0.0996895	0.0404439	um	Spot	Displacement	6	1000000022	186	10	0.166666667	0.0996895
0.016963	0.00758362	um	Spot	Displacement	7	1000000011	213	12	0.2	0.016963
-0.0437412	0.0273833	um	Spot	Displacement	7	1000000012	214	12	0.2	-0.0437412
0.077508	0.0248504	um	Spot	Displacement	7	1000000014	215	12	0.2	0.077508
-0.121017	0.0192297	um	Spot	Displacement	7	1000000015	216	12	0.2	-0.121017
0.337511	-0.0779648	um	Spot	Displacement	7	1000000017	217	12	0.2	0.337511
0.0694852	0.022094	um	Spot	Displacement	7	1000000016	218	12	0.2	0.0694852
0.0339184	0.00886774	um	Spot	Displacement	7	1000000019	221	12	0.2	0.0339184
0.0920467	0.0179136	um	Spot	Displacement	7	1000000022	223	12	0.2	0.0920467
0	0	um	Spot	Displacement	7	1000000224	224	12	0.2	0
-0.0325031	0.0107551	um	Spot	Displacement	8	1000000011	248	14	0.233333333	-0.0325031
-0.0220003	0.0133498	um	Spot	Displacement	8	1000000012	249	14	0.233333333	-0.0220003
0.00247765	0.0209115	um	Spot	Displacement	8	1000000014	251	14	0.233333333	0.00247765
-0.0749202	0.0343378	um	Spot	Displacement	8	1000000015	252	14	0.233333333	-0.0749202
0.320635	-0.0648317	um	Spot	Displacement	8	1000000017	253	14	0.233333333	0.320635
0.0758958	0.0157132	um	Spot	Displacement	8	1000000016	254	14	0.233333333	0.0758958
0.0615406	0.0124109	um	Spot	Displacement	8	1000000019	256	14	0.233333333	0.0615406
-0.00727701	-0.0143414	um	Spot	Displacement	8	1000000020	257	14	0.233333333	-0.00727701
0.174071	0.0182455	um	Spot	Displacement	8	1000000022	258	14	0.233333333	0.174071
-0.315918	0.0251629	um	Spot	Displacement	8	1000000023	259	14	0.233333333	-0.315918
0.0405273	0.0409837	um	Spot	Displacement	8	1000000021	260	14	0.233333333	0.0405273
-0.0048275	0.0118504	um	Spot	Displacement	9	1000000011	280	16	0.266666667	-0.0048275
-0.0489359	0.0186658	um	Spot	Displacement	9	1000000012	282	16	0.266666667	-0.0489359
0.0110912	0.0175073	um	Spot	Displacement	9	1000000014	283	16	0.266666667	0.0110912
-0.0974455	0.00494981	um	Spot	Displacement	9	1000000015	284	16	0.266666667	-0.0974455
0.354418	-0.0643837	um	Spot	Displacement	9	1000000017	285	16	0.266666667	0.354418
0.0782194	0.019444	um	Spot	Displacement	9	1000000016	287	16	0.266666667	0.0782194
0.010499	0.0117509	um	Spot	Displacement	9	1000000019	288	16	0.266666667	0.010499
0.0303674	-7.58E-05	um	Spot	Displacement	9	1000000020	289	16	0.266666667	0.0303674
-0.409024	0.0399265	um	Spot	Displacement	9	1000000023	290	16	0.266666667	-0.409024
0.0391102	0.00400901	um	Spot	Displacement	9	1000000224	291	16	0.266666667	0.0391102
0.0608871	0.0221648	um	Spot	Displacement	9	1000000021	292	16	0.266666667	0.0608871
0.0710871	0.0524917	um	Spot	Displacement	9	1000000022	293	16	0.266666667	0.0710871
-0.0157948	0.0122812	um	Spot	Displacement	10	1000000011	313	18	0.3	-0.0157948
-0.0247526	0.0279653	um	Spot	Displacement	10	1000000012	315	18	0.3	-0.0247526
0.0205345	0.0199645	um	Spot	Displacement	10	1000000014	316	18	0.3	0.0205345
0.00457287	0.0262349	um	Spot	Displacement	10	1000000015	317	18	0.3	0.00457287
0.338199	-0.0721076	um	Spot	Displacement	10	1000000017	318	18	0.3	0.338199
0.139405	0.011174	um	Spot	Displacement	10	1000000016	320	18	0.3	0.139405
-8.58E-06	0.0192909	um	Spot	Displacement	10	1000000019	323	18	0.3	-8.58E-06
-5.15E-05	0.0128815	um	Spot	Displacement	10	1000000224	324	18	0.3	-5.15E-05
0.160217	0.0120177	um	Spot	Displacement	10	1000000021	325	18	0.3	0.160217
-0.673846	0.0463803	um	Spot	Displacement	10	1000000023	326	18	0.3	-0.673846
-0.00570297	0.0130928	um	Spot	Displacement	11	1000000011	349	20	0.333333333	-0.00570297
0.00465393	0.000653267	um	Spot	Displacement	11	1000000012	350	20	0.333333333	0.00465393
0.10394	0.0194089	um	Spot	Displacement	11	1000000014	351	20	0.333333333	0.10394
-0.0459542	0.025327	um	Spot	Displacement	11	1000000015	352	20	0.333333333	-0.0459542
0.371317	-0.0709746	um	Spot	Displacement	11	1000000017	353	20	0.333333333	0.371317
0.0625458	0.00643587	um	Spot	Displacement	11	1000000016	355	20	0.333333333	0.0625458
0.0188475	0.0208855	um	Spot	Displacement	11	1000000019	357	20	0.333333333	0.0188475
0.352233	-0.00836372	um	Spot	Displacement	11	1000000021	359	20	0.333333333	0.352233
-0.135432	0.0262809	um	Spot	Displacement	11	1000000224	360	20	0.333333333	-0.135432
-0.707538	0.0658772	um	Spot	Displacement	11	1000000023	361	20	0.333333333	-0.707538
-0.00685406	0.0207534	um	Spot	Displacement	12	1000000011	387	22	0.366666667	-0.00685406
-0.0436411	0.00662947	um	Spot	Displacement	12	1000000012	389	22	0.366666667	-0.0436411
0.080163	0.0117071	um	Spot	Displacement	12	1000000014	390	22	0.366666667	0.080163
-0.0245323	0.0297017	um	Spot	Displacement	12	1000000015	391	22	0.366666667	-0.0245323
0.353142	-0.0659521	um	Spot	Displacement	12	1000000017	392	22	0.366666667	0.353142
0.0951219	0.0163531	um	Spot	Displacement	12	1000000016	393	22	0.366666667	0.0951219
-0.026866	0.0184522	um	Spot	Displacement	12	1000000019	395	22	0.366666667	-0.026866
0.277762	6.20E-06	um	Spot	Displacement	12	1000000021	397	22	0.366666667	0.277762
-0.0720921	0.0179393	um	Spot	Displacement	12	1000000224	398	22	0.366666667	-0.0720921
-0.0575247	0.0187228	um	Spot	Displacement	13	1000000011	419	24	0.4	-0.0575247
-0.00306225	0.0190544	um	Spot	Displacement	13	1000000012	420	24	0.4	-0.00306225
0	0	um	Spot	Displacement	13	1000000421	421	24	0.4	0
0.035141	0.0249465	um	Spot	Displacement	13	1000000014	422	24	0.4	0.035141
-0.0565624	0.0263808	um	Spot	Displacement	13	1000000015	423	24	0.4	-0.0565624
0.309933	-0.0543878	um	Spot	Displacement	13	1000000017	424	24	0.4	0.309933
0.132758	0.0238004	um	Spot	Displacement	13	1000000016	426	24	0.4	0.132758
0.0574846	0.0201855	um	Spot	Displacement	13	1000000019	428	24	0.4	0.0574846
0.322783	-0.00223446	um	Spot	Displacement	13	1000000021	431	24	0.4	0.322783
-0.135981	0.0416739	um	Spot	Displacement	13	1000000224	432	24	0.4	-0.135981
-0.0411444	0.0174472	um	Spot	Displacement	14	1000000011	455	26	0.433333333	-0.0411444
-0.0265732	0.0255413	um	Spot	Displacement	14	1000000012	456	26	0.433333333	-0.0265732
0.00177574	0.0347209	um	Spot	Displacement	14	1000000014	457	26	0.433333333	0.00177574
-0.045723	0.0293384	um	Spot	Displacement	14	1000000015	458	26	0.433333333	-0.045723
0.373131	-0.0608108	um	Spot	Displacement	14	1000000017	459	26	0.433333333	0.373131
0.222547	0.0085237	um	Spot	Displacement	14	1000000016	460	26	0.433333333	0.222547
0.10492	0.0123909	um	Spot	Displacement	14	1000000019	462	26	0.433333333	0.10492
0.282279	-0.00721836	um	Spot	Displacement	14	1000000021	464	26	0.433333333	0.282279
-0.127545	0.0266826	um	Spot	Displacement	14	1000000224	465	26	0.433333333	-0.127545
0	0	um	Spot	Displacement	14	1000000467	467	26	0.433333333	0
-0.0356998	0.0200636	um	Spot	Displacement	15	1000000011	490	28	0.466666667	-0.0356998
-0.0274601	0.0366139	um	Spot	Displacement	15	1000000012	491	28	0.466666667	-0.0274601
0.162477	0.0146489	um	Spot	Displacement	15	1000000421	492	28	0.466666667	0.162477
0.0478535	0.0312178	um	Spot	Displacement	15	1000000014	493	28	0.466666667	0.0478535
-0.00614691	0.0297225	um	Spot	Displacement	15	1000000015	494	28	0.466666667	-0.00614691
0.388387	-0.0783727	um	Spot	Displacement	15	1000000017	495	28	0.466666667	0.388387
0.234007	0.0206227	um	Spot	Displacement	15	1000000016	496	28	0.466666667	0.234007
0	0	um	Spot	Displacement	15	1000000498	498	28	0.466666667	0
0	0	um	Spot	Displacement	15	1000000499	499	28	0.466666667	0
0.00713825	0.0353816	um	Spot	Displacement	15	1000000224	500	28	0.466666667	0.00713825
-0.386125	-0.00953007	um	Spot	Displacement	15	1000000467	501	28	0.466666667	-0.386125
-0.0484695	0.0275021	um	Spot	Displacement	16	1000000011	525	30	0.5	-0.0484695
-0.0352497	0.0350146	um	Spot	Displacement	16	1000000012	526	30	0.5	-0.0352497
-0.0583305	0.0256946	um	Spot	Displacement	16	1000000421	527	30	0.5	-0.0583305
0.00452423	0.032903	um	Spot	Displacement	16	1000000014	528	30	0.5	0.00452423
-0.0548568	0.032192	um	Spot	Displacement	16	1000000015	529	30	0.5	-0.0548568
0.381743	-0.0689731	um	Spot	Displacement	16	1000000017	530	30	0.5	0.381743
0.271948	0.0144126	um	Spot	Displacement	16	1000000016	532	30	0.5	0.271948
0.0637064	0.0171783	um	Spot	Displacement	16	1000000019	534	30	0.5	0.0637064
0.130161	-0.00560474	um	Spot	Displacement	16	1000000498	535	30	0.5	0.130161
-0.0930104	0.00295329	um	Spot	Displacement	16	1000000499	536	30	0.5	-0.0930104
0.0466986	0.0133665	um	Spot	Displacement	16	1000000224	537	30	0.5	0.0466986
-0.015702	0.0376928	um	Spot	Displacement	16	1000000021	538	30	0.5	-0.015702
-0.332645	0.00315094	um	Spot	Displacement	16	1000000467	539	30	0.5	-0.332645
-0.0534163	0.0242331	um	Spot	Displacement	17	1000000011	562	32	0.533333333	-0.0534163
-0.0577412	0.0387311	um	Spot	Displacement	17	1000000012	563	32	0.533333333	-0.0577412
0.00780201	0.0157866	um	Spot	Displacement	17	1000000421	564	32	0.533333333	0.00780201
-0.054903	0.044045	um	Spot	Displacement	17	1000000014	565	32	0.533333333	-0.054903
-0.0253849	0.0389357	um	Spot	Displacement	17	1000000015	566	32	0.533333333	-0.0253849
0.337929	-0.0698621	um	Spot	Displacement	17	1000000017	567	32	0.533333333	0.337929
0.354689	0.0123549	um	Spot	Displacement	17	1000000016	568	32	0.533333333	0.354689
-0.0335722	0.032192	um	Spot	Displacement	17	1000000019	571	32	0.533333333	-0.0335722
0.0940342	-0.00751209	um	Spot	Displacement	17	1000000498	572	32	0.533333333	0.0940342
-0.285794	-0.0193129	um	Spot	Displacement	17	1000000467	573	32	0.533333333	-0.285794
0.0218954	0.0265496	um	Spot	Displacement	17	1000000224	574	32	0.533333333	0.0218954
-0.266855	0.0270686	um	Spot	Displacement	17	1000000499	575	32	0.533333333	-0.266855
0.0414729	0.0211673	um	Spot	Displacement	17	1000000021	576	32	0.533333333	0.0414729
-0.026619	0.0303476	um	Spot	Displacement	18	1000000011	602	34	0.566666667	-0.026619
-0.0642748	0.0255718	um	Spot	Displacement	18	1000000012	603	34	0.566666667	-0.0642748
-0.055934	0.0319662	um	Spot	Displacement	18	1000000014	604	34	0.566666667	-0.055934
-0.0460534	0.0361474	um	Spot	Displacement	18	1000000015	605	34	0.566666667	-0.0460534
0.357773	-0.0598648	um	Spot	Displacement	18	1000000017	606	34	0.566666667	0.357773
0.244896	0.0160818	um	Spot	Displacement	18	1000000016	607	34	0.566666667	0.244896
0.0411892	0.000988245	um	Spot	Displacement	18	1000000498	609	34	0.566666667	0.0411892
-0.16458	0.00155616	um	Spot	Displacement	18	1000000499	610	34	0.566666667	-0.16458
-0.301972	-0.0259578	um	Spot	Displacement	18	1000000467	612	34	0.566666667	-0.301972
0.0536323	0.0160844	um	Spot	Displacement	18	1000000224	613	34	0.566666667	0.0536323
0.0230155	0.0327978	um	Spot	Displacement	18	1000000021	614	34	0.566666667	0.0230155
-0.0317278	0.035893	um	Spot	Displacement	19	1000000011	637	36	0.6	-0.0317278
-0.0652161	0.0297453	um	Spot	Displacement	19	1000000012	638	36	0.6	-0.0652161
-0.0215225	0.0425577	um	Spot	Displacement	19	1000000014	639	36	0.6	-0.0215225
0.0248561	0.00468183	um	Spot	Displacement	19	1000000015	640	36	0.6	0.0248561
0.355499	-0.0585444	um	Spot	Displacement	19	1000000017	641	36	0.6	0.355499
0.181538	0.0203221	um	Spot	Displacement	19	1000000016	642	36	0.6	0.181538
0.0258808	0.0331852	um	Spot	Displacement	19	1000000019	643	36	0.6	0.0258808
0.0532064	0.0240276	um	Spot	Displacement	19	1000000224	645	36	0.6	0.0532064
-0.216373	0.0261302	um	Spot	Displacement	19	1000000499	646	36	0.6	-0.216373
-0.0305738	0.0267322	um	Spot	Displacement	19	1000000021	647	36	0.6	-0.0305738
-0.227038	0.00512862	um	Spot	Displacement	19	1000000467	648	36	0.6	-0.227038
-0.0218544	0.0355067	um	Spot	Displacement	20	1000000011	669	38	0.633333333	-0.0218544
-0.0512457	0.038723	um	Spot	Displacement	20	1000000012	670	38	0.633333333	-0.0512457
0.0487785	0.0188568	um	Spot	Displacement	20	1000000014	671	38	0.633333333	0.0487785
-0.102165	0.0463762	um	Spot	Displacement	20	1000000015	672	38	0.633333333	-0.102165
0.37927	-0.062829	um	Spot	Displacement	20	1000000017	673	38	0.633333333	0.37927
0.117136	0.00985384	um	Spot	Displacement	20	1000000016	675	38	0.633333333	0.117136
0	0	um	Spot	Displacement	20	1000000676	676	38	0.633333333	0
0.0310774	0.0217438	um	Spot	Displacement	20	1000000019	677	38	0.633333333	0.0310774
0.0676079	-0.00108218	um	Spot	Displacement	20	1000000498	678	38	0.633333333	0.0676079
0.0773435	0.0156167	um	Spot	Displacement	20	1000000224	680	38	0.633333333	0.0773435
0	0	um	Spot	Displacement	20	1000000681	681	38	0.633333333	0
-0.0178552	0.0399518	um	Spot	Displacement	20	1000000021	682	38	0.633333333	-0.0178552
-0.198969	0.00780773	um	Spot	Displacement	20	1000000467	683	38	0.633333333	-0.198969
-0.0426712	0.0297101	um	Spot	Displacement	21	1000000011	703	40	0.666666667	-0.0426712
-0.0723829	0.0465164	um	Spot	Displacement	21	1000000012	704	40	0.666666667	-0.0723829
0.0908546	0.0132821	um	Spot	Displacement	21	1000000014	705	40	0.666666667	0.0908546
-0.1233	0.0346992	um	Spot	Displacement	21	1000000015	706	40	0.666666667	-0.1233
0.36187	-0.0657036	um	Spot	Displacement	21	1000000017	707	40	0.666666667	0.36187
-0.380186	-0.00581193	um	Spot	Displacement	21	1000000676	708	40	0.666666667	-0.380186
0.0876317	0.0393515	um	Spot	Displacement	21	1000000016	709	40	0.666666667	0.0876317
0.0313263	0.0108564	um	Spot	Displacement	21	1000000498	710	40	0.666666667	0.0313263
-0.0188327	0.00130749	um	Spot	Displacement	21	1000000499	711	40	0.666666667	-0.0188327
-0.0357323	-0.00490475	um	Spot	Displacement	21	1000000681	712	40	0.666666667	-0.0357323
-0.0773845	0.0381978	um	Spot	Displacement	21	1000000021	713	40	0.666666667	-0.0773845
-0.195861	-0.00199676	um	Spot	Displacement	21	1000000467	714	40	0.666666667	-0.195861
-0.0264816	0.0415361	um	Spot	Displacement	22	1000000011	735	42	0.7	-0.0264816
-0.0747843	0.0510588	um	Spot	Displacement	22	1000000012	736	42	0.7	-0.0747843
0.0647469	0.0447662	um	Spot	Displacement	22	1000000014	737	42	0.7	0.0647469
0.36595	-0.0545616	um	Spot	Displacement	22	1000000017	738	42	0.7	0.36595
-0.0192938	0.0597668	um	Spot	Displacement	22	1000000015	739	42	0.7	-0.0192938
-0.465835	0.00843811	um	Spot	Displacement	22	1000000676	740	42	0.7	-0.465835
0.0985732	0.0383482	um	Spot	Displacement	22	1000000016	741	42	0.7	0.0985732
0.0170403	0.0448802	um	Spot	Displacement	22	1000000019	742	42	0.7	0.0170403
0.078393	0.011447	um	Spot	Displacement	22	1000000498	743	42	0.7	0.078393
-0.0960975	0.0117149	um	Spot	Displacement	22	1000000499	744	42	0.7	-0.0960975
-0.0572481	-0.000179768	um	Spot	Displacement	22	1000000681	746	42	0.7	-0.0572481
-0.00347638	0.0457931	um	Spot	Displacement	22	1000000021	747	42	0.7	-0.00347638
-0.222597	0.00712085	um	Spot	Displacement	22	1000000467	748	42	0.7	-0.222597
-0.0230236	0.0556753	um	Spot	Displacement	23	1000000011	770	44	0.733333333	-0.0230236
-0.0403557	0.0354691	um	Spot	Displacement	23	1000000012	771	44	0.733333333	-0.0403557
0	0	um	Spot	Displacement	23	1000000772	772	44	0.733333333	0
0.0253153	0.0565386	um	Spot	Displacement	23	1000000014	773	44	0.733333333	0.0253153
0.372863	-0.0582466	um	Spot	Displacement	23	1000000017	774	44	0.733333333	0.372863
-0.0976825	0.0639851	um	Spot	Displacement	23	1000000015	775	44	0.733333333	-0.0976825
0.0813532	0.0391312	um	Spot	Displacement	23	1000000016	777	44	0.733333333	0.0813532
0.0721474	0.0149508	um	Spot	Displacement	23	1000000498	778	44	0.733333333	0.0721474
-0.00380087	0.00107646	um	Spot	Displacement	23	1000000499	779	44	0.733333333	-0.00380087
-0.102401	0.0227222	um	Spot	Displacement	23	1000000681	782	44	0.733333333	-0.102401
-0.206684	-0.00765991	um	Spot	Displacement	23	1000000467	783	44	0.733333333	-0.206684
0.0123169	0.0727508	um	Spot	Displacement	23	1000000021	784	44	0.733333333	0.0123169
-0.0220985	0.0656862	um	Spot	Displacement	24	1000000011	806	46	0.766666667	-0.0220985
-0.0334587	0.050796	um	Spot	Displacement	24	1000000012	807	46	0.766666667	-0.0334587
-0.150312	0.0167089	um	Spot	Displacement	24	1000000772	808	46	0.766666667	-0.150312
0.0543804	0.036108	um	Spot	Displacement	24	1000000014	809	46	0.766666667	0.0543804
0.374903	-0.0481641	um	Spot	Displacement	24	1000000017	810	46	0.766666667	0.374903
-0.0922675	0.0699656	um	Spot	Displacement	24	1000000015	811	46	0.766666667	-0.0922675
0.2161	0.0416853	um	Spot	Displacement	24	1000000016	813	46	0.766666667	0.2161
0.0132055	0.0480783	um	Spot	Displacement	24	1000000019	814	46	0.766666667	0.0132055
0.0220633	0.0229218	um	Spot	Displacement	24	1000000498	815	46	0.766666667	0.0220633
-0.527883	0.0517683	um	Spot	Displacement	24	1000000676	816	46	0.766666667	-0.527883
-0.132893	0.0337696	um	Spot	Displacement	24	1000000681	817	46	0.766666667	-0.132893
-0.193392	0.0197923	um	Spot	Displacement	24	1000000499	818	46	0.766666667	-0.193392
0.0987222	0.0374606	um	Spot	Displacement	24	1000000021	819	46	0.766666667	0.0987222
-0.208362	0.00353146	um	Spot	Displacement	24	1000000467	820	46	0.766666667	-0.208362
-0.0323792	0.0649402	um	Spot	Displacement	25	1000000011	844	48	0.8	-0.0323792
-0.0209436	0.046895	um	Spot	Displacement	25	1000000012	846	48	0.8	-0.0209436
-0.0982523	0.00668716	um	Spot	Displacement	25	1000000772	847	48	0.8	-0.0982523
-0.0176125	0.0573208	um	Spot	Displacement	25	1000000014	848	48	0.8	-0.0176125
0.398531	-0.0650864	um	Spot	Displacement	25	1000000017	849	48	0.8	0.398531
-0.146274	0.0783823	um	Spot	Displacement	25	1000000015	850	48	0.8	-0.146274
0.218708	0.0380235	um	Spot	Displacement	25	1000000016	851	48	0.8	0.218708
-0.0873852	0.0327113	um	Spot	Displacement	25	1000000498	852	48	0.8	-0.0873852
0	0	um	Spot	Displacement	25	1000000853	853	48	0.8	0
-0.268293	-0.0180936	um	Spot	Displacement	25	1000000467	856	48	0.8	-0.268293
-0.0387535	0.025279	um	Spot	Displacement	25	1000000681	857	48	0.8	-0.0387535
-0.0169611	0.0595782	um	Spot	Displacement	26	1000000011	882	50	0.833333333	-0.0169611
-0.0368481	0.0573719	um	Spot	Displacement	26	1000000012	883	50	0.833333333	-0.0368481
0.0137329	-0.00470209	um	Spot	Displacement	26	1000000772	884	50	0.833333333	0.0137329
0.0323524	0.0407729	um	Spot	Displacement	26	1000000014	885	50	0.833333333	0.0323524
0.392246	-0.0440085	um	Spot	Displacement	26	1000000017	886	50	0.833333333	0.392246
-0.10573	0.0764143	um	Spot	Displacement	26	1000000015	887	50	0.833333333	-0.10573
0.216899	0.0299597	um	Spot	Displacement	26	1000000016	889	50	0.833333333	0.216899
-0.0589905	0.0323651	um	Spot	Displacement	26	1000000498	890	50	0.833333333	-0.0589905
-0.137078	-0.0114005	um	Spot	Displacement	26	1000000853	891	50	0.833333333	-0.137078
-0.0360899	0.00502825	um	Spot	Displacement	26	1000000681	892	50	0.833333333	-0.0360899
0.102969	0.0343781	um	Spot	Displacement	26	1000000021	893	50	0.833333333	0.102969
-0.293568	0.000588894	um	Spot	Displacement	26	1000000467	894	50	0.833333333	-0.293568
-0.00954342	0.0576444	um	Spot	Displacement	27	1000000011	918	52	0.866666667	-0.00954342
-0.0308971	0.0493264	um	Spot	Displacement	27	1000000012	919	52	0.866666667	-0.0308971
-0.1217	0.0105603	um	Spot	Displacement	27	1000000772	920	52	0.866666667	-0.1217
0.0972176	0.0427005	um	Spot	Displacement	27	1000000014	921	52	0.866666667	0.0972176
0.381279	-0.0503278	um	Spot	Displacement	27	1000000017	922	52	0.866666667	0.381279
-0.19289	0.0757427	um	Spot	Displacement	27	1000000015	923	52	0.866666667	-0.19289
0.224643	0.0389786	um	Spot	Displacement	27	1000000016	924	52	0.866666667	0.224643
-0.085207	0.0379331	um	Spot	Displacement	27	1000000498	925	52	0.866666667	-0.085207
-0.177854	0.0221002	um	Spot	Displacement	27	1000000681	928	52	0.866666667	-0.177854
0.0638435	0.0657349	um	Spot	Displacement	27	1000000021	930	52	0.866666667	0.0638435
-0.339619	0.00214362	um	Spot	Displacement	27	1000000467	931	52	0.866666667	-0.339619
-0.0489225	0.058212	um	Spot	Displacement	28	1000000011	958	54	0.9	-0.0489225
-0.0488901	0.0662279	um	Spot	Displacement	28	1000000012	959	54	0.9	-0.0488901
0.0163507	0.00996327	um	Spot	Displacement	28	1000000772	960	54	0.9	0.0163507
0.0503969	0.0447984	um	Spot	Displacement	28	1000000014	961	54	0.9	0.0503969
-0.103996	0.059139	um	Spot	Displacement	28	1000000015	962	54	0.9	-0.103996
0.357338	-0.0261569	um	Spot	Displacement	28	1000000017	963	54	0.9	0.357338
0.121028	0.0528412	um	Spot	Displacement	28	1000000016	965	54	0.9	0.121028
-0.0474052	0.0335138	um	Spot	Displacement	28	1000000498	966	54	0.9	-0.0474052
-0.163406	0.0339613	um	Spot	Displacement	28	1000000681	968	54	0.9	-0.163406
0.00590897	0.0227628	um	Spot	Displacement	28	1000000853	969	54	0.9	0.00590897
-0.424211	0.0123975	um	Spot	Displacement	28	1000000467	970	54	0.9	-0.424211
-0.0658531	0.0704906	um	Spot	Displacement	29	1000000011	999	56	0.933333333	-0.0658531
-0.0462255	0.0672216	um	Spot	Displacement	29	1000000012	1000	56	0.933333333	-0.0462255
0.0807781	0.0489371	um	Spot	Displacement	29	1000000014	1001	56	0.933333333	0.0807781
0.383414	-0.0531001	um	Spot	Displacement	29	1000000017	1002	56	0.933333333	0.383414
-0.0645671	0.0651746	um	Spot	Displacement	29	1000000015	1003	56	0.933333333	-0.0645671
0.207679	0.0536664	um	Spot	Displacement	29	1000000016	1005	56	0.933333333	0.207679
-0.0399361	0.0250328	um	Spot	Displacement	29	1000000498	1006	56	0.933333333	-0.0399361
-0.0659637	0.0217273	um	Spot	Displacement	29	1000000681	1008	56	0.933333333	-0.0659637
0.13399	0.0641518	um	Spot	Displacement	29	1000000021	1009	56	0.933333333	0.13399
-0.0497055	0.0694375	um	Spot	Displacement	30	1000000011	1033	58	0.966666667	-0.0497055
-0.00900841	0.0672884	um	Spot	Displacement	30	1000000012	1034	58	0.966666667	-0.00900841
0.0621901	0.0595219	um	Spot	Displacement	30	1000000014	1035	58	0.966666667	0.0621901
-0.17629	0.102719	um	Spot	Displacement	30	1000000015	1036	58	0.966666667	-0.17629
0.371516	-0.0220928	um	Spot	Displacement	30	1000000017	1037	58	0.966666667	0.371516
0.122312	0.066895	um	Spot	Displacement	30	1000000016	1039	58	0.966666667	0.122312
0.000341415	0.0278661	um	Spot	Displacement	30	1000000498	1040	58	0.966666667	0.000341415
-0.0380616	0.0330386	um	Spot	Displacement	30	1000000681	1041	58	0.966666667	-0.0380616
-0.322051	0.0181022	um	Spot	Displacement	30	1000000467	1043	58	0.966666667	-0.322051
-0.0120823	0.0788441	um	Spot	Displacement	30	1000000021	1044	58	0.966666667	-0.0120823
-0.0249577	0.0550334	um	Spot	Displacement	31	1000000011	1068	60	1	-0.0249577
-0.0341587	0.0576413	um	Spot	Displacement	31	1000000012	1069	60	1	-0.0341587
0	0	um	Spot	Displacement	31	1000001070	1070	60	1	0
0.104506	0.0501566	um	Spot	Displacement	31	1000000014	1071	60	1	0.104506
0.36745	-0.0473971	um	Spot	Displacement	31	1000000017	1072	60	1	0.36745
-0.0706782	0.0636756	um	Spot	Displacement	31	1000000015	1073	60	1	-0.0706782
0.149533	0.0395489	um	Spot	Displacement	31	1000000016	1074	60	1	0.149533
0.000509262	0.0136111	um	Spot	Displacement	31	1000000498	1075	60	1	0.000509262
-0.0303841	0.0237241	um	Spot	Displacement	31	1000000681	1078	60	1	-0.0303841
-0.0182533	0.052705	um	Spot	Displacement	31	1000000021	1079	60	1	-0.0182533
-0.245978	0.00555563	um	Spot	Displacement	31	1000000467	1080	60	1	-0.245978
-0.0209942	0.0587847	um	Spot	Displacement	32	1000000011	1107	62	1.033333333	-0.0209942
-0.0193062	0.0427248	um	Spot	Displacement	32	1000000012	1108	62	1.033333333	-0.0193062
0.0316868	-0.0112796	um	Spot	Displacement	32	1000001070	1109	62	1.033333333	0.0316868
0.00918293	0.0437315	um	Spot	Displacement	32	1000000014	1110	62	1.033333333	0.00918293
-0.115895	0.0498164	um	Spot	Displacement	32	1000000015	1111	62	1.033333333	-0.115895
0.367771	-0.0409317	um	Spot	Displacement	32	1000000017	1112	62	1.033333333	0.367771
0.247164	0.0471044	um	Spot	Displacement	32	1000000016	1114	62	1.033333333	0.247164
-0.0246305	0.01929	um	Spot	Displacement	32	1000000498	1115	62	1.033333333	-0.0246305
-0.0791593	0.0189323	um	Spot	Displacement	32	1000000681	1117	62	1.033333333	-0.0791593
-0.0255291	0.0569618	um	Spot	Displacement	32	1000000021	1119	62	1.033333333	-0.0255291
-0.314171	0.00811148	um	Spot	Displacement	32	1000000467	1120	62	1.033333333	-0.314171
-0.0385208	0.0635254	um	Spot	Displacement	33	1000000011	1142	64	1.066666667	-0.0385208
0.00084877	0.0445347	um	Spot	Displacement	33	1000000012	1144	64	1.066666667	0.00084877
0.0295105	0.0576923	um	Spot	Displacement	33	1000000014	1145	64	1.066666667	0.0295105
0.0220737	0.0279636	um	Spot	Displacement	33	1000001070	1146	64	1.066666667	0.0220737
0.35087	-0.0476277	um	Spot	Displacement	33	1000000017	1147	64	1.066666667	0.35087
0.217093	0.0519698	um	Spot	Displacement	33	1000000016	1149	64	1.066666667	0.217093
-0.0539417	0.0302389	um	Spot	Displacement	33	1000000498	1150	64	1.066666667	-0.0539417
-0.328933	-0.0206933	um	Spot	Displacement	33	1000000467	1152	64	1.066666667	-0.328933
0.0922608	0.0147996	um	Spot	Displacement	33	1000000681	1154	64	1.066666667	0.0922608
0.0138242	0.0320232	um	Spot	Displacement	33	1000000021	1155	64	1.066666667	0.0138242
-0.0337667	0.0716345	um	Spot	Displacement	34	1000000011	1176	66	1.1	-0.0337667
0.00891495	0.0457668	um	Spot	Displacement	34	1000000012	1177	66	1.1	0.00891495
0.0445175	0.0171623	um	Spot	Displacement	34	1000001070	1178	66	1.1	0.0445175
-0.0303459	0.0535526	um	Spot	Displacement	34	1000000014	1179	66	1.1	-0.0303459
0.354057	-0.0525594	um	Spot	Displacement	34	1000000017	1180	66	1.1	0.354057
-0.245391	0.0886588	um	Spot	Displacement	34	1000000015	1181	66	1.1	-0.245391
0.135209	0.0526755	um	Spot	Displacement	34	1000000016	1183	66	1.1	0.135209
-0.142204	0.034898	um	Spot	Displacement	34	1000000498	1184	66	1.1	-0.142204
-0.0799055	0.0200558	um	Spot	Displacement	34	1000000681	1186	66	1.1	-0.0799055
0.0350451	0.0586271	um	Spot	Displacement	34	1000000021	1187	66	1.1	0.0350451
-0.0181475	0.0673931	um	Spot	Displacement	35	1000000011	1210	68	1.133333333	-0.0181475
-0.0167971	0.0458887	um	Spot	Displacement	35	1000000012	1211	68	1.133333333	-0.0167971
0.0341187	-0.0014298	um	Spot	Displacement	35	1000001070	1212	68	1.133333333	0.0341187
-0.00308037	0.0655332	um	Spot	Displacement	35	1000000014	1213	68	1.133333333	-0.00308037
-0.0605001	0.0439131	um	Spot	Displacement	35	1000000015	1214	68	1.133333333	-0.0605001
0.335047	-0.023381	um	Spot	Displacement	35	1000000017	1215	68	1.133333333	0.335047
0.139823	0.0541525	um	Spot	Displacement	35	1000000016	1217	68	1.133333333	0.139823
-0.136858	0.0415304	um	Spot	Displacement	35	1000000498	1218	68	1.133333333	-0.136858
0	0	um	Spot	Displacement	35	1000001219	1219	68	1.133333333	0
-0.142127	0.0294471	um	Spot	Displacement	35	1000000681	1220	68	1.133333333	-0.142127
0.0536954	0.0395956	um	Spot	Displacement	35	1000000021	1221	68	1.133333333	0.0536954
-0.0285072	0.0673535	um	Spot	Displacement	36	1000000011	1245	70	1.166666667	-0.0285072
-0.0111952	0.050405	um	Spot	Displacement	36	1000000012	1246	70	1.166666667	-0.0111952
0.0321369	0.0301549	um	Spot	Displacement	36	1000000014	1247	70	1.166666667	0.0321369
-0.00599384	0.0324869	um	Spot	Displacement	36	1000001070	1248	70	1.166666667	-0.00599384
0.354414	-0.0225799	um	Spot	Displacement	36	1000000017	1249	70	1.166666667	0.354414
0.294121	0.0467279	um	Spot	Displacement	36	1000000016	1251	70	1.166666667	0.294121
-0.173111	0.0396402	um	Spot	Displacement	36	1000000498	1252	70	1.166666667	-0.173111
0.17597	0.00733209	um	Spot	Displacement	36	1000001219	1253	70	1.166666667	0.17597
-0.0734005	0.0159235	um	Spot	Displacement	36	1000000681	1254	70	1.166666667	-0.0734005
0.0699992	0.023102	um	Spot	Displacement	36	1000000021	1255	70	1.166666667	0.0699992
0	0	um	Spot	Displacement	36	1000001256	1256	70	1.166666667	0
-0.0315571	0.0713892	um	Spot	Displacement	37	1000000011	1280	72	1.2	-0.0315571
0.0203533	0.056987	um	Spot	Displacement	37	1000000012	1281	72	1.2	0.0203533
0.0131702	0.0198748	um	Spot	Displacement	37	1000001070	1283	72	1.2	0.0131702
-0.0760169	0.0766642	um	Spot	Displacement	37	1000000015	1284	72	1.2	-0.0760169
0.362114	-0.0292425	um	Spot	Displacement	37	1000000017	1285	72	1.2	0.362114
0.317794	-0.0398414	um	Spot	Displacement	37	1000001219	1286	72	1.2	0.317794
0.180444	0.0714526	um	Spot	Displacement	37	1000000016	1287	72	1.2	0.180444
-0.131029	0.0466144	um	Spot	Displacement	37	1000000498	1288	72	1.2	-0.131029
-0.0371585	0.00811601	um	Spot	Displacement	37	1000000681	1289	72	1.2	-0.0371585
0.0309641	0.0416627	um	Spot	Displacement	37	1000000021	1290	72	1.2	0.0309641
-0.119303	-0.0170171	um	Spot	Displacement	37	1000001256	1291	72	1.2	-0.119303
-0.0366364	0.079257	um	Spot	Displacement	38	1000000011	1310	74	1.233333333	-0.0366364
-0.0277309	0.0609586	um	Spot	Displacement	38	1000000012	1311	74	1.233333333	-0.0277309
0.149093	0.0443439	um	Spot	Displacement	38	1000000014	1312	74	1.233333333	0.149093
-0.00617981	0.0230966	um	Spot	Displacement	38	1000001070	1313	74	1.233333333	-0.00617981
-0.0532384	0.0869126	um	Spot	Displacement	38	1000000015	1314	74	1.233333333	-0.0532384
0.348648	-0.0136337	um	Spot	Displacement	38	1000000017	1315	74	1.233333333	0.348648
0.307116	-0.0446615	um	Spot	Displacement	38	1000001219	1316	74	1.233333333	0.307116
0.182949	0.0522566	um	Spot	Displacement	38	1000000016	1317	74	1.233333333	0.182949
-0.180363	0.0352724	um	Spot	Displacement	38	1000000498	1318	74	1.233333333	-0.180363
-0.0128696	0.0607662	um	Spot	Displacement	38	1000000021	1319	74	1.233333333	-0.0128696
-0.307144	-0.0407531	um	Spot	Displacement	38	1000001256	1320	74	1.233333333	-0.307144
0.00866795	0.0518513	um	Spot	Displacement	38	1000000681	1321	74	1.233333333	0.00866795
0	0	um	Spot	Displacement	38	1000001323	1323	74	1.233333333	0
-0.0378799	0.0672405	um	Spot	Displacement	39	1000000011	1347	76	1.266666667	-0.0378799
-0.00108147	0.0593541	um	Spot	Displacement	39	1000000012	1348	76	1.266666667	-0.00108147
-0.131035	0.0174477	um	Spot	Displacement	39	1000001070	1349	76	1.266666667	-0.131035
0.366594	-0.0252426	um	Spot	Displacement	39	1000000017	1350	76	1.266666667	0.366594
0.370587	0.040427	um	Spot	Displacement	39	1000000016	1352	76	1.266666667	0.370587
0.0252409	0.020484	um	Spot	Displacement	39	1000001219	1353	76	1.266666667	0.0252409
-0.141828	0.0453639	um	Spot	Displacement	39	1000000498	1354	76	1.266666667	-0.141828
-0.000571251	0.0431008	um	Spot	Displacement	39	1000000681	1355	76	1.266666667	-0.000571251
-0.0267532	0.0487733	um	Spot	Displacement	39	1000000021	1356	76	1.266666667	-0.0267532
-0.342616	-0.0399811	um	Spot	Displacement	39	1000001256	1357	76	1.266666667	-0.342616
0.0696764	-0.00779748	um	Spot	Displacement	39	1000001323	1358	76	1.266666667	0.0696764
-0.0274029	0.0720234	um	Spot	Displacement	40	1000000011	1388	78	1.3	-0.0274029
-0.0261765	0.0684199	um	Spot	Displacement	40	1000000012	1389	78	1.3	-0.0261765
0.13204	0.0101764	um	Spot	Displacement	40	1000001070	1390	78	1.3	0.13204
0.0223103	0.0632634	um	Spot	Displacement	40	1000000014	1391	78	1.3	0.0223103
0.339327	-0.0208836	um	Spot	Displacement	40	1000000017	1392	78	1.3	0.339327
0.396803	0.0387521	um	Spot	Displacement	40	1000000016	1393	78	1.3	0.396803
0	0	um	Spot	Displacement	40	1000001396	1396	78	1.3	0
-0.156708	0.0473204	um	Spot	Displacement	40	1000000498	1397	78	1.3	-0.156708
0.0101461	0.0370517	um	Spot	Displacement	40	1000000681	1398	78	1.3	0.0101461
-0.389144	-0.0693099	um	Spot	Displacement	40	1000001256	1399	78	1.3	-0.389144
-0.0333874	0.0856798	um	Spot	Displacement	40	1000000021	1400	78	1.3	-0.0333874
-0.0162601	0.0215495	um	Spot	Displacement	40	1000001323	1401	78	1.3	-0.0162601
-0.0343142	0.0649683	um	Spot	Displacement	41	1000000011	1429	80	1.333333333	-0.0343142
0.00199318	0.068938	um	Spot	Displacement	41	1000000012	1430	80	1.333333333	0.00199318
0.0691481	0.00423002	um	Spot	Displacement	41	1000001070	1431	80	1.333333333	0.0691481
0.436385	0.0241578	um	Spot	Displacement	41	1000000016	1433	80	1.333333333	0.436385
0.339024	-0.02512	um	Spot	Displacement	41	1000000017	1434	80	1.333333333	0.339024
-0.0729966	-0.0221117	um	Spot	Displacement	41	1000001396	1435	80	1.333333333	-0.0729966
-0.0555077	0.0410304	um	Spot	Displacement	41	1000000498	1436	80	1.333333333	-0.0555077
0.0824146	0.0194175	um	Spot	Displacement	41	1000000681	1437	80	1.333333333	0.0824146
-0.519442	-0.0539131	um	Spot	Displacement	41	1000001256	1439	80	1.333333333	-0.519442
-0.0124395	0.0763378	um	Spot	Displacement	41	1000000021	1440	80	1.333333333	-0.0124395
-0.199449	-0.000162125	um	Spot	Displacement	41	1000001323	1441	80	1.333333333	-0.199449
0.0064497	0.0636742	um	Spot	Displacement	42	1000000011	1463	82	1.366666667	0.0064497
-0.0327606	0.0606782	um	Spot	Displacement	42	1000000012	1464	82	1.366666667	-0.0327606
0.0251226	0.00266838	um	Spot	Displacement	42	1000001070	1465	82	1.366666667	0.0251226
0.457343	0.0166802	um	Spot	Displacement	42	1000000016	1466	82	1.366666667	0.457343
0.315329	-0.0254076	um	Spot	Displacement	42	1000000017	1467	82	1.366666667	0.315329
0.0938087	-0.0439398	um	Spot	Displacement	42	1000001396	1468	82	1.366666667	0.0938087
-0.0918503	0.0378497	um	Spot	Displacement	42	1000000498	1469	82	1.366666667	-0.0918503
0.0791721	0.0423553	um	Spot	Displacement	42	1000000681	1470	82	1.366666667	0.0791721
0.0393741	0.0431242	um	Spot	Displacement	42	1000000021	1473	82	1.366666667	0.0393741
-0.329749	-0.0293591	um	Spot	Displacement	42	1000001256	1474	82	1.366666667	-0.329749
-0.0337219	0.0719059	um	Spot	Displacement	43	1000000011	1497	84	1.4	-0.0337219
-0.0208931	0.0673125	um	Spot	Displacement	43	1000000012	1498	84	1.4	-0.0208931
-0.00245571	0.0207539	um	Spot	Displacement	43	1000001070	1499	84	1.4	-0.00245571
0.492517	0.0126257	um	Spot	Displacement	43	1000000016	1500	84	1.4	0.492517
0.355002	-0.0132651	um	Spot	Displacement	43	1000000017	1501	84	1.4	0.355002
0.025116	-0.0338514	um	Spot	Displacement	43	1000001396	1502	84	1.4	0.025116
-0.141745	0.0463562	um	Spot	Displacement	43	1000000498	1504	84	1.4	-0.141745
0	0	um	Spot	Displacement	43	1000001505	1505	84	1.4	0
0.17236	0.0204816	um	Spot	Displacement	43	1000000681	1506	84	1.4	0.17236
0.0674038	0.0519981	um	Spot	Displacement	43	1000000021	1507	84	1.4	0.0674038
-0.322536	-0.0264361	um	Spot	Displacement	43	1000001256	1508	84	1.4	-0.322536
-0.0468245	0.0709646	um	Spot	Displacement	44	1000000011	1538	86	1.433333333	-0.0468245
-0.0321608	0.0683427	um	Spot	Displacement	44	1000000012	1539	86	1.433333333	-0.0321608
-0.00654697	0.0279794	um	Spot	Displacement	44	1000001070	1540	86	1.433333333	-0.00654697
0.479366	0.0261827	um	Spot	Displacement	44	1000000016	1541	86	1.433333333	0.479366
0.328356	-0.012702	um	Spot	Displacement	44	1000000017	1542	86	1.433333333	0.328356
-0.119324	-0.0199511	um	Spot	Displacement	44	1000001396	1543	86	1.433333333	-0.119324
-0.121928	0.0464571	um	Spot	Displacement	44	1000000498	1545	86	1.433333333	-0.121928
-0.0925817	0.0353279	um	Spot	Displacement	44	1000001505	1546	86	1.433333333	-0.0925817
0.416716	0.0202472	um	Spot	Displacement	44	1000000681	1547	86	1.433333333	0.416716
0.153706	0.0283999	um	Spot	Displacement	44	1000000021	1548	86	1.433333333	0.153706
-0.0172186	0.0773675	um	Spot	Displacement	45	1000000011	1570	88	1.466666667	-0.0172186
-0.0273399	0.0828366	um	Spot	Displacement	45	1000000012	1571	88	1.466666667	-0.0273399
-0.00649834	0.0463567	um	Spot	Displacement	45	1000001070	1572	88	1.466666667	-0.00649834
0.320848	-0.00577044	um	Spot	Displacement	45	1000000017	1573	88	1.466666667	0.320848
0.418743	0.0476966	um	Spot	Displacement	45	1000000016	1574	88	1.466666667	0.418743
-0.175756	0.0111921	um	Spot	Displacement	45	1000001396	1576	88	1.466666667	-0.175756
-0.10708	0.0430033	um	Spot	Displacement	45	1000000498	1577	88	1.466666667	-0.10708
0.0324042	0.0324802	um	Spot	Displacement	45	1000000021	1579	88	1.466666667	0.0324042
-0.377456	-0.0196879	um	Spot	Displacement	45	1000001256	1580	88	1.466666667	-0.377456
-0.14187	0.0476289	um	Spot	Displacement	45	1000001505	1581	88	1.466666667	-0.14187
-0.0109253	0.0814278	um	Spot	Displacement	46	1000000011	1604	90	1.5	-0.0109253
-0.0542469	0.0832524	um	Spot	Displacement	46	1000000012	1605	90	1.5	-0.0542469
-0.0461569	0.0252104	um	Spot	Displacement	46	1000001070	1607	90	1.5	-0.0461569
0.516305	0.0163858	um	Spot	Displacement	46	1000000016	1608	90	1.5	0.516305
0.350641	-0.0162787	um	Spot	Displacement	46	1000000017	1609	90	1.5	0.350641
-0.0986366	0.0455244	um	Spot	Displacement	46	1000000498	1612	90	1.5	-0.0986366
0.320539	0.00705528	um	Spot	Displacement	46	1000000681	1613	90	1.5	0.320539
0.0821233	0.0442476	um	Spot	Displacement	46	1000000021	1615	90	1.5	0.0821233
-0.342021	-0.0158494	um	Spot	Displacement	46	1000001256	1616	90	1.5	-0.342021
-0.17658	0.0573869	um	Spot	Displacement	46	1000001505	1617	90	1.5	-0.17658
-0.00387764	0.0790324	um	Spot	Displacement	47	1000000011	1643	92	1.533333333	-0.00387764
0.118731	0.00454855	um	Spot	Displacement	47	1000001070	1645	92	1.533333333	0.118731
-0.0193653	0.0896966	um	Spot	Displacement	47	1000000012	1646	92	1.533333333	-0.0193653
0.525879	0.0212393	um	Spot	Displacement	47	1000000016	1648	92	1.533333333	0.525879
0.349809	-0.0156953	um	Spot	Displacement	47	1000000017	1649	92	1.533333333	0.349809
0.0426068	-0.0274532	um	Spot	Displacement	47	1000001396	1650	92	1.533333333	0.0426068
-0.0866165	0.0479743	um	Spot	Displacement	47	1000000498	1651	92	1.533333333	-0.0866165
0.189694	0.0466754	um	Spot	Displacement	47	1000000681	1652	92	1.533333333	0.189694
0.0290906	0.0507393	um	Spot	Displacement	47	1000000021	1656	92	1.533333333	0.0290906
-0.374179	-0.0286267	um	Spot	Displacement	47	1000001256	1657	92	1.533333333	-0.374179
-0.357082	0.0710828	um	Spot	Displacement	47	1000001505	1658	92	1.533333333	-0.357082
-0.0331478	0.0911705	um	Spot	Displacement	48	1000000011	1682	94	1.566666667	-0.0331478
-0.058795	0.103132	um	Spot	Displacement	48	1000000012	1683	94	1.566666667	-0.058795
-0.30196	0.0365658	um	Spot	Displacement	48	1000001070	1684	94	1.566666667	-0.30196
0.346046	-0.00397801	um	Spot	Displacement	48	1000000017	1685	94	1.566666667	0.346046
0.510368	0.0396502	um	Spot	Displacement	48	1000000016	1686	94	1.566666667	0.510368
0.143868	-0.00325799	um	Spot	Displacement	48	1000001396	1688	94	1.566666667	0.143868
-0.111867	0.0514071	um	Spot	Displacement	48	1000000498	1689	94	1.566666667	-0.111867
0.0390937	0.0549161	um	Spot	Displacement	48	1000000021	1692	94	1.566666667	0.0390937
-0.239176	-0.0320055	um	Spot	Displacement	48	1000001256	1693	94	1.566666667	-0.239176
-0.445921	0.0834265	um	Spot	Displacement	48	1000001505	1694	94	1.566666667	-0.445921
-0.0349426	0.085876	um	Spot	Displacement	49	1000000011	1719	96	1.6	-0.0349426
-0.0605164	0.0955052	um	Spot	Displacement	49	1000000012	1721	96	1.6	-0.0605164
0.117447	0.0245218	um	Spot	Displacement	49	1000001070	1722	96	1.6	0.117447
0.534408	0.0282342	um	Spot	Displacement	49	1000000016	1723	96	1.6	0.534408
0.320135	0.00857925	um	Spot	Displacement	49	1000000017	1724	96	1.6	0.320135
-0.165536	0.0127139	um	Spot	Displacement	49	1000001396	1725	96	1.6	-0.165536
-0.128109	0.0637183	um	Spot	Displacement	49	1000000498	1726	96	1.6	-0.128109
0.000712156	0.0617471	um	Spot	Displacement	49	1000000021	1729	96	1.6	0.000712156
-0.262273	-0.0243652	um	Spot	Displacement	49	1000001256	1730	96	1.6	-0.262273
-0.387589	0.109207	um	Spot	Displacement	49	1000001505	1731	96	1.6	-0.387589
-0.0320139	0.0843937	um	Spot	Displacement	50	1000000011	1758	98	1.633333333	-0.0320139
-0.0555248	0.0991039	um	Spot	Displacement	50	1000000012	1759	98	1.633333333	-0.0555248
-0.00262165	0.0425038	um	Spot	Displacement	50	1000001070	1761	98	1.633333333	-0.00262165
0.562689	0.0252767	um	Spot	Displacement	50	1000000016	1762	98	1.633333333	0.562689
0.318773	-0.00533509	um	Spot	Displacement	50	1000000017	1763	98	1.633333333	0.318773
-0.283272	0.0101783	um	Spot	Displacement	50	1000001396	1764	98	1.633333333	-0.283272
-0.15683	0.0600538	um	Spot	Displacement	50	1000000498	1766	98	1.633333333	-0.15683
-0.495481	0.0828452	um	Spot	Displacement	50	1000001505	1769	98	1.633333333	-0.495481
0.0816338	0.0878913	um	Spot	Displacement	50	1000000021	1770	98	1.633333333	0.0816338
-0.0381985	0.0949562	um	Spot	Displacement	51	1000000011	1793	100	1.666666667	-0.0381985
-0.0294571	0.0991011	um	Spot	Displacement	51	1000000012	1794	100	1.666666667	-0.0294571
0.0573416	0.0255718	um	Spot	Displacement	51	1000001070	1796	100	1.666666667	0.0573416
0.603128	0.0190244	um	Spot	Displacement	51	1000000016	1797	100	1.666666667	0.603128
0.337927	-0.0116782	um	Spot	Displacement	51	1000000017	1798	100	1.666666667	0.337927
0.0607433	0.00259185	um	Spot	Displacement	51	1000001396	1800	100	1.666666667	0.0607433
-0.12571	0.0601046	um	Spot	Displacement	51	1000000498	1801	100	1.666666667	-0.12571
-0.513294	-0.0393665	um	Spot	Displacement	51	1000001256	1803	100	1.666666667	-0.513294
-0.00220871	0.0796895	um	Spot	Displacement	51	1000000021	1804	100	1.666666667	-0.00220871
-0.411344	0.120509	um	Spot	Displacement	51	1000001505	1805	100	1.666666667	-0.411344
-0.00892258	0.0945368	um	Spot	Displacement	52	1000000011	1827	102	1.7	-0.00892258
-0.0598822	0.0986092	um	Spot	Displacement	52	1000000012	1829	102	1.7	-0.0598822
0.141415	0.0287421	um	Spot	Displacement	52	1000001070	1830	102	1.7	0.141415
0.355469	-0.00104165	um	Spot	Displacement	52	1000000017	1831	102	1.7	0.355469
0.505672	0.0554667	um	Spot	Displacement	52	1000000016	1833	102	1.7	0.505672
0	0	um	Spot	Displacement	52	1000001834	1834	102	1.7	0
-0.132599	0.0642321	um	Spot	Displacement	52	1000000498	1837	102	1.7	-0.132599
0	0	um	Spot	Displacement	52	1000001838	1838	102	1.7	0
-0.351481	-0.0157475	um	Spot	Displacement	52	1000001256	1839	102	1.7	-0.351481
-0.43968	0.0879745	um	Spot	Displacement	52	1000001505	1840	102	1.7	-0.43968
-0.0102303	0.10238	um	Spot	Displacement	52	1000000021	1841	102	1.7	-0.0102303
0	0	um	Spot	Displacement	52	1000001842	1842	102	1.7	0
-0.0423317	0.100129	um	Spot	Displacement	53	1000000011	1864	104	1.733333333	-0.0423317
-0.0371151	0.103581	um	Spot	Displacement	53	1000000012	1865	104	1.733333333	-0.0371151
0.128659	0.0179944	um	Spot	Displacement	53	1000001070	1866	104	1.733333333	0.128659
0.361395	-0.00813103	um	Spot	Displacement	53	1000000017	1867	104	1.733333333	0.361395
-0.133105	-0.0154603	um	Spot	Displacement	53	1000001396	1868	104	1.733333333	-0.133105
0.574641	0.039844	um	Spot	Displacement	53	1000000016	1869	104	1.733333333	0.574641
-0.0760798	0.00289178	um	Spot	Displacement	53	1000001834	1870	104	1.733333333	-0.0760798
-0.112494	0.0740001	um	Spot	Displacement	53	1000000498	1871	104	1.733333333	-0.112494
-0.0187664	0.0197792	um	Spot	Displacement	53	1000001838	1872	104	1.733333333	-0.0187664
-0.419534	0.0838146	um	Spot	Displacement	53	1000001505	1874	104	1.733333333	-0.419534
0.0126472	0.0941978	um	Spot	Displacement	53	1000000021	1875	104	1.733333333	0.0126472
0.104317	0.0197401	um	Spot	Displacement	53	1000001842	1876	104	1.733333333	0.104317
-0.0190821	0.101049	um	Spot	Displacement	54	1000000011	1904	106	1.766666667	-0.0190821
0.166446	0.00732732	um	Spot	Displacement	54	1000001070	1905	106	1.766666667	0.166446
-0.0595684	0.0968838	um	Spot	Displacement	54	1000000012	1906	106	1.766666667	-0.0595684
0	0	um	Spot	Displacement	54	1000001907	1907	106	1.766666667	0
0.581041	0.0250735	um	Spot	Displacement	54	1000000016	1908	106	1.766666667	0.581041
0.350008	-0.00275064	um	Spot	Displacement	54	1000000017	1909	106	1.766666667	0.350008
-0.13756	0.0233314	um	Spot	Displacement	54	1000001396	1910	106	1.766666667	-0.13756
-0.0986347	0.0672147	um	Spot	Displacement	54	1000000498	1911	106	1.766666667	-0.0986347
-0.315791	-0.0181527	um	Spot	Displacement	54	1000001842	1912	106	1.766666667	-0.315791
-0.210189	0.0640066	um	Spot	Displacement	54	1000001505	1913	106	1.766666667	-0.210189
-0.114184	0.0478005	um	Spot	Displacement	54	1000001838	1914	106	1.766666667	-0.114184
-0.0173254	0.11923	um	Spot	Displacement	54	1000000021	1915	106	1.766666667	-0.0173254
-0.0105667	0.0936549	um	Spot	Displacement	55	1000000011	1939	108	1.8	-0.0105667
-0.0559416	0.101126	um	Spot	Displacement	55	1000000012	1940	108	1.8	-0.0559416
0.212795	0.023406	um	Spot	Displacement	55	1000001070	1941	108	1.8	0.212795
-0.075758	0.0591366	um	Spot	Displacement	55	1000001907	1942	108	1.8	-0.075758
-0.0560355	-0.00936389	um	Spot	Displacement	55	1000001834	1943	108	1.8	-0.0560355
0.329239	-0.000296116	um	Spot	Displacement	55	1000000017	1944	108	1.8	0.329239
0.537129	0.0471635	um	Spot	Displacement	55	1000000016	1946	108	1.8	0.537129
-0.129629	0.0623019	um	Spot	Displacement	55	1000000498	1947	108	1.8	-0.129629
-0.0697851	0.00499773	um	Spot	Displacement	55	1000001838	1948	108	1.8	-0.0697851
-0.102181	-0.00797749	um	Spot	Displacement	55	1000001842	1951	108	1.8	-0.102181
-0.232537	0.0777683	um	Spot	Displacement	55	1000001505	1952	108	1.8	-0.232537
-0.0337927	0.120518	um	Spot	Displacement	55	1000000021	1953	108	1.8	-0.0337927
-0.040801	0.0978737	um	Spot	Displacement	56	1000000011	1978	110	1.833333333	-0.040801
-0.142377	0.101244	um	Spot	Displacement	56	1000000012	1979	110	1.833333333	-0.142377
-0.0321846	0.00458312	um	Spot	Displacement	56	1000001907	1980	110	1.833333333	-0.0321846
0.615644	0.0255041	um	Spot	Displacement	56	1000000016	1981	110	1.833333333	0.615644
0.351103	0.0149963	um	Spot	Displacement	56	1000000017	1982	110	1.833333333	0.351103
0	0	um	Spot	Displacement	56	1000001983	1983	110	1.833333333	0
-0.111483	0.0631986	um	Spot	Displacement	56	1000000498	1985	110	1.833333333	-0.111483
0.00253916	-0.0149713	um	Spot	Displacement	56	1000001842	1987	110	1.833333333	0.00253916
-0.291584	0.0749085	um	Spot	Displacement	56	1000001505	1988	110	1.833333333	-0.291584
-0.00695968	0.0750079	um	Spot	Displacement	56	1000000021	1990	110	1.833333333	-0.00695968
-0.0269146	0.091846	um	Spot	Displacement	57	1000000011	2014	112	1.866666667	-0.0269146
-0.121583	0.106934	um	Spot	Displacement	57	1000000012	2015	112	1.866666667	-0.121583
-0.0168705	0.022413	um	Spot	Displacement	57	1000001907	2016	112	1.866666667	-0.0168705
0.34096	-0.00240088	um	Spot	Displacement	57	1000000017	2017	112	1.866666667	0.34096
0.627284	0.0358829	um	Spot	Displacement	57	1000000016	2018	112	1.866666667	0.627284
-0.0663958	0.0128198	um	Spot	Displacement	57	1000001983	2021	112	1.866666667	-0.0663958
-0.117691	0.0696399	um	Spot	Displacement	57	1000000498	2022	112	1.866666667	-0.117691
-0.0401697	0.0215492	um	Spot	Displacement	57	1000001838	2023	112	1.866666667	-0.0401697
-0.264016	0.0669785	um	Spot	Displacement	57	1000001505	2025	112	1.866666667	-0.264016
-0.00957727	0.101018	um	Spot	Displacement	57	1000000021	2026	112	1.866666667	-0.00957727
0.047513	-0.00314331	um	Spot	Displacement	57	1000001842	2027	112	1.866666667	0.047513
-0.0371027	0.0961888	um	Spot	Displacement	58	1000000011	2052	114	1.9	-0.0371027
-0.0892391	0.0990672	um	Spot	Displacement	58	1000000012	2053	114	1.9	-0.0892391
0.690345	0.0162971	um	Spot	Displacement	58	1000000016	2055	114	1.9	0.690345
0.327259	0.00218415	um	Spot	Displacement	58	1000000017	2056	114	1.9	0.327259
-0.302633	0.0107934	um	Spot	Displacement	58	1000001983	2057	114	1.9	-0.302633
-0.0549202	0.0715542	um	Spot	Displacement	58	1000000498	2058	114	1.9	-0.0549202
-0.0745373	0.0121951	um	Spot	Displacement	58	1000001838	2059	114	1.9	-0.0745373
-0.231887	0.0584111	um	Spot	Displacement	58	1000001505	2062	114	1.9	-0.231887
0.025908	0.097436	um	Spot	Displacement	58	1000000021	2063	114	1.9	0.025908
0.111631	0.0207877	um	Spot	Displacement	58	1000001842	2064	114	1.9	0.111631
-0.0344906	0.0972805	um	Spot	Displacement	59	1000000011	2086	116	1.933333333	-0.0344906
-0.0432491	0.0920484	um	Spot	Displacement	59	1000000012	2087	116	1.933333333	-0.0432491
-0.0613909	0.0416288	um	Spot	Displacement	59	1000001907	2088	116	1.933333333	-0.0613909
0.623762	0.0133615	um	Spot	Displacement	59	1000000016	2089	116	1.933333333	0.623762
0.338243	0.00396991	um	Spot	Displacement	59	1000000017	2090	116	1.933333333	0.338243
-0.475228	0.0231946	um	Spot	Displacement	59	1000001983	2092	116	1.933333333	-0.475228
-0.0819588	0.0733781	um	Spot	Displacement	59	1000000498	2093	116	1.933333333	-0.0819588
-0.1194	0.0658569	um	Spot	Displacement	59	1000001505	2094	116	1.933333333	-0.1194
0.00501823	0.12005	um	Spot	Displacement	59	1000000021	2097	116	1.933333333	0.00501823
0.0954859	-0.00287461	um	Spot	Displacement	59	1000001842	2098	116	1.933333333	0.0954859
-0.027956	0.0986488	um	Spot	Displacement	60	1000000011	2124	118	1.966666667	-0.027956
-0.0209532	0.0929878	um	Spot	Displacement	60	1000000012	2125	118	1.966666667	-0.0209532
0.00573158	0.0188229	um	Spot	Displacement	60	1000001907	2126	118	1.966666667	0.00573158
0.859558	0.0286045	um	Spot	Displacement	60	1000000016	2127	118	1.966666667	0.859558
0.337357	0.0180371	um	Spot	Displacement	60	1000000017	2128	118	1.966666667	0.337357
-0.807907	0.024781	um	Spot	Displacement	60	1000001983	2130	118	1.966666667	-0.807907
-0.0740433	0.0756652	um	Spot	Displacement	60	1000000498	2131	118	1.966666667	-0.0740433
-0.194246	0.0902843	um	Spot	Displacement	60	1000001505	2132	118	1.966666667	-0.194246
-0.0980926	0.0391831	um	Spot	Displacement	60	1000001838	2133	118	1.966666667	-0.0980926
0.00942183	0.0842681	um	Spot	Displacement	60	1000000021	2135	118	1.966666667	0.00942183
0.00699425	0.00348711	um	Spot	Displacement	60	1000001842	2136	118	1.966666667	0.00699425
-0.0227098	0.0993445	um	Spot	Displacement	61	1000000011	2155	120	2	-0.0227098
-0.0485687	0.110767	um	Spot	Displacement	61	1000000012	2157	120	2	-0.0485687
-0.063343	0.0232911	um	Spot	Displacement	61	1000001907	2159	120	2	-0.063343
0.768464	0.0222225	um	Spot	Displacement	61	1000000016	2160	120	2	0.768464
0.323753	0.0358453	um	Spot	Displacement	61	1000000017	2162	120	2	0.323753
-0.831425	0.0512981	um	Spot	Displacement	61	1000001983	2163	120	2	-0.831425
0	0	um	Spot	Displacement	61	1000002164	2164	120	2	0
-0.082612	0.0769384	um	Spot	Displacement	61	1000000498	2165	120	2	-0.082612
-0.212817	0.0706325	um	Spot	Displacement	61	1000001505	2167	120	2	-0.212817
-0.0850577	0.039124	um	Spot	Displacement	61	1000001838	2168	120	2	-0.0850577
0.0239224	0.121143	um	Spot	Displacement	61	1000000021	2169	120	2	0.0239224
0.126573	0.030221	um	Spot	Displacement	61	1000001842	2170	120	2	0.126573
-0.00253773	0.10385	um	Spot	Displacement	62	1000000011	2198	122	2.033333333	-0.00253773
-0.110464	0.109952	um	Spot	Displacement	62	1000000012	2199	122	2.033333333	-0.110464
0.343688	0.00758767	um	Spot	Displacement	62	1000000017	2201	122	2.033333333	0.343688
-0.0326281	-0.012296	um	Spot	Displacement	62	1000002164	2202	122	2.033333333	-0.0326281
0.881693	0.0306938	um	Spot	Displacement	62	1000000016	2203	122	2.033333333	0.881693
-0.0681982	0.0654252	um	Spot	Displacement	62	1000000498	2205	122	2.033333333	-0.0681982
-0.186045	0.0784745	um	Spot	Displacement	62	1000001505	2208	122	2.033333333	-0.186045
-0.00424981	0.106024	um	Spot	Displacement	62	1000000021	2209	122	2.033333333	-0.00424981
-0.0472193	0.00888395	um	Spot	Displacement	62	1000001842	2210	122	2.033333333	-0.0472193
-0.0231342	0.09885	um	Spot	Displacement	63	1000000011	2235	124	2.066666667	-0.0231342
-0.0931425	0.104485	um	Spot	Displacement	63	1000000012	2237	124	2.066666667	-0.0931425
-0.062644	0.0300999	um	Spot	Displacement	63	1000001907	2238	124	2.066666667	-0.062644
0.769914	0.0126672	um	Spot	Displacement	63	1000000016	2239	124	2.066666667	0.769914
0.342066	0.00235152	um	Spot	Displacement	63	1000000017	2240	124	2.066666667	0.342066
-0.0505638	-0.00768304	um	Spot	Displacement	63	1000002164	2241	124	2.066666667	-0.0505638
-0.873882	0.0430436	um	Spot	Displacement	63	1000001983	2242	124	2.066666667	-0.873882
-0.0948305	0.0714428	um	Spot	Displacement	63	1000000498	2243	124	2.066666667	-0.0948305
0.0472412	0.0160449	um	Spot	Displacement	63	1000001838	2244	124	2.066666667	0.0472412
-0.218711	0.0634985	um	Spot	Displacement	63	1000001505	2245	124	2.066666667	-0.218711
0.0261376	0.0711412	um	Spot	Displacement	63	1000000021	2246	124	2.066666667	0.0261376
-0.107054	-0.00247097	um	Spot	Displacement	63	1000001842	2247	124	2.066666667	-0.107054
-0.0345526	0.10242	um	Spot	Displacement	64	1000000011	2270	126	2.1	-0.0345526
-0.106365	0.111306	um	Spot	Displacement	64	1000000012	2272	126	2.1	-0.106365
-0.0664587	0.0504982	um	Spot	Displacement	64	1000001907	2273	126	2.1	-0.0664587
0.838622	0.0196614	um	Spot	Displacement	64	1000000016	2274	126	2.1	0.838622
0.341046	0.0123472	um	Spot	Displacement	64	1000000017	2275	126	2.1	0.341046
-0.112643	0.00929523	um	Spot	Displacement	64	1000002164	2277	126	2.1	-0.112643
-0.0793037	0.0775626	um	Spot	Displacement	64	1000000498	2278	126	2.1	-0.0793037
0.0585141	0.0471115	um	Spot	Displacement	64	1000000021	2279	126	2.1	0.0585141
-0.221179	0.0787544	um	Spot	Displacement	64	1000001505	2280	126	2.1	-0.221179
0.267182	0.0578394	um	Spot	Displacement	64	1000001838	2281	126	2.1	0.267182
-0.122216	0.000792503	um	Spot	Displacement	64	1000001842	2282	126	2.1	-0.122216
-0.0319834	0.0936244	um	Spot	Displacement	65	1000000011	2306	128	2.133333333	-0.0319834
-0.0811434	0.101104	um	Spot	Displacement	65	1000000012	2307	128	2.133333333	-0.0811434
-0.0456409	0.0133343	um	Spot	Displacement	65	1000001907	2308	128	2.133333333	-0.0456409
0.856491	0.00315404	um	Spot	Displacement	65	1000000016	2309	128	2.133333333	0.856491
0.333	0.00373197	um	Spot	Displacement	65	1000000017	2310	128	2.133333333	0.333
0.00672722	-0.0281625	um	Spot	Displacement	65	1000002164	2311	128	2.133333333	0.00672722
-0.821305	0.01298	um	Spot	Displacement	65	1000001983	2312	128	2.133333333	-0.821305
-0.0659895	0.0678003	um	Spot	Displacement	65	1000000498	2313	128	2.133333333	-0.0659895
0.122812	0.0657845	um	Spot	Displacement	65	1000000021	2315	128	2.133333333	0.122812
-0.198447	0.0582299	um	Spot	Displacement	65	1000001505	2316	128	2.133333333	-0.198447
-0.0126266	0.0845153	um	Spot	Displacement	66	1000000011	2344	130	2.166666667	-0.0126266
-0.0433254	0.0963688	um	Spot	Displacement	66	1000000012	2345	130	2.166666667	-0.0433254
-0.0357685	0.00218201	um	Spot	Displacement	66	1000001907	2346	130	2.166666667	-0.0357685
0.814017	0.0138066	um	Spot	Displacement	66	1000000016	2347	130	2.166666667	0.814017
0.335146	0.0180829	um	Spot	Displacement	66	1000000017	2348	130	2.166666667	0.335146
-0.0274911	-0.0329311	um	Spot	Displacement	66	1000002164	2349	130	2.166666667	-0.0274911
-0.882105	0.0541835	um	Spot	Displacement	66	1000001983	2350	130	2.166666667	-0.882105
-0.0702553	0.0713069	um	Spot	Displacement	66	1000000498	2351	130	2.166666667	-0.0702553
-0.0824144	-0.0323076	um	Spot	Displacement	66	1000001842	2354	130	2.166666667	-0.0824144
-0.196824	0.0716805	um	Spot	Displacement	66	1000001505	2355	130	2.166666667	-0.196824
0.0290792	0.0974612	um	Spot	Displacement	66	1000000021	2356	130	2.166666667	0.0290792
-0.0119581	0.0981312	um	Spot	Displacement	67	1000000011	2378	132	2.2	-0.0119581
-0.0843592	0.110287	um	Spot	Displacement	67	1000000012	2379	132	2.2	-0.0843592
-0.0540009	0.0326519	um	Spot	Displacement	67	1000001907	2381	132	2.2	-0.0540009
0.819109	0.0323141	um	Spot	Displacement	67	1000000016	2382	132	2.2	0.819109
0.350337	0.0285275	um	Spot	Displacement	67	1000000017	2383	132	2.2	0.350337
-0.727819	0.0601835	um	Spot	Displacement	67	1000001983	2384	132	2.2	-0.727819
-0.0614219	0.00567937	um	Spot	Displacement	67	1000002164	2385	132	2.2	-0.0614219
-0.0775757	0.0728195	um	Spot	Displacement	67	1000000498	2386	132	2.2	-0.0775757
-0.159568	-0.0159562	um	Spot	Displacement	67	1000001842	2388	132	2.2	-0.159568
-0.128515	0.0720382	um	Spot	Displacement	67	1000001505	2389	132	2.2	-0.128515
0.0520031	0.104625	um	Spot	Displacement	67	1000000021	2390	132	2.2	0.0520031
-0.0100813	0.0999737	um	Spot	Displacement	68	1000000011	2413	134	2.233333333	-0.0100813
-0.0348139	0.106365	um	Spot	Displacement	68	1000000012	2414	134	2.233333333	-0.0348139
-8.96E-05	0.019573	um	Spot	Displacement	68	1000001907	2415	134	2.233333333	-8.96E-05
0.831196	0.0176785	um	Spot	Displacement	68	1000000016	2416	134	2.233333333	0.831196
0.36295	0.0187986	um	Spot	Displacement	68	1000000017	2417	134	2.233333333	0.36295
-0.75598	0.0434554	um	Spot	Displacement	68	1000001983	2418	134	2.233333333	-0.75598
-0.0229368	0.0125017	um	Spot	Displacement	68	1000002164	2419	134	2.233333333	-0.0229368
-0.0745106	0.0725543	um	Spot	Displacement	68	1000000498	2420	134	2.233333333	-0.0745106
-0.129739	0.064888	um	Spot	Displacement	68	1000001505	2422	134	2.233333333	-0.129739
0.0334184	0.101627	um	Spot	Displacement	68	1000000021	2425	134	2.233333333	0.0334184
-0.0636663	0.00756836	um	Spot	Displacement	68	1000001842	2426	134	2.233333333	-0.0636663
-0.00166416	0.103564	um	Spot	Displacement	69	1000000011	2452	136	2.266666667	-0.00166416
-0.0412397	0.107304	um	Spot	Displacement	69	1000000012	2453	136	2.266666667	-0.0412397
-0.0391665	0.0336125	um	Spot	Displacement	69	1000001907	2454	136	2.266666667	-0.0391665
0.816207	0.0137424	um	Spot	Displacement	69	1000000016	2455	136	2.266666667	0.816207
0.346634	0.0231283	um	Spot	Displacement	69	1000000017	2456	136	2.266666667	0.346634
-0.0591044	-0.00857925	um	Spot	Displacement	69	1000002164	2457	136	2.266666667	-0.0591044
-0.737468	0.0431736	um	Spot	Displacement	69	1000001983	2458	136	2.266666667	-0.737468
-0.0798492	0.0772491	um	Spot	Displacement	69	1000000498	2459	136	2.266666667	-0.0798492
-0.143943	0.0806594	um	Spot	Displacement	69	1000001505	2460	136	2.266666667	-0.143943
0.0727108	0.0873556	um	Spot	Displacement	69	1000000021	2462	136	2.266666667	0.0727108
-0.214675	0.0224116	um	Spot	Displacement	69	1000001842	2463	136	2.266666667	-0.214675
0.000293732	0.112366	um	Spot	Displacement	70	1000000011	2490	138	2.3	0.000293732
-0.00229549	0.111862	um	Spot	Displacement	70	1000000012	2491	138	2.3	-0.00229549
0.899268	0.0187566	um	Spot	Displacement	70	1000000016	2493	138	2.3	0.899268
0.331428	0.02196	um	Spot	Displacement	70	1000000017	2494	138	2.3	0.331428
-0.116279	-0.00824952	um	Spot	Displacement	70	1000002164	2495	138	2.3	-0.116279
-0.767942	0.03882	um	Spot	Displacement	70	1000001983	2496	138	2.3	-0.767942
-0.085186	0.0753703	um	Spot	Displacement	70	1000000498	2497	138	2.3	-0.085186
-0.127978	0.066076	um	Spot	Displacement	70	1000001505	2500	138	2.3	-0.127978
0.0112274	0.0964141	um	Spot	Displacement	70	1000000021	2501	138	2.3	0.0112274
-0.0518703	-0.00334263	um	Spot	Displacement	70	1000001842	2502	138	2.3	-0.0518703
-0.00623989	0.105027	um	Spot	Displacement	71	1000000011	2529	140	2.333333333	-0.00623989
-0.0299683	0.11602	um	Spot	Displacement	71	1000000012	2530	140	2.333333333	-0.0299683
0.0422478	0.0338597	um	Spot	Displacement	71	1000001907	2531	140	2.333333333	0.0422478
0.338137	0.0170639	um	Spot	Displacement	71	1000000017	2532	140	2.333333333	0.338137
-0.197684	-0.0119994	um	Spot	Displacement	71	1000002164	2533	140	2.333333333	-0.197684
0.803119	0.029732	um	Spot	Displacement	71	1000000016	2534	140	2.333333333	0.803119
-0.0884323	0.0783248	um	Spot	Displacement	71	1000000498	2535	140	2.333333333	-0.0884323
-0.255067	0.0919194	um	Spot	Displacement	71	1000001505	2538	140	2.333333333	-0.255067
0.0808392	0.09902	um	Spot	Displacement	71	1000000021	2540	140	2.333333333	0.0808392
-0.09023	0.0192943	um	Spot	Displacement	71	1000001842	2541	140	2.333333333	-0.09023
-0.00610638	0.109576	um	Spot	Displacement	72	1000000011	2564	142	2.366666667	-0.00610638
-0.0239325	0.0988643	um	Spot	Displacement	72	1000000012	2565	142	2.366666667	-0.0239325
0.0499735	0.00438166	um	Spot	Displacement	72	1000001907	2566	142	2.366666667	0.0499735
0.797113	0.0139494	um	Spot	Displacement	72	1000000016	2567	142	2.366666667	0.797113
0.338373	0.00262237	um	Spot	Displacement	72	1000000017	2568	142	2.366666667	0.338373
-0.0475068	0.000996351	um	Spot	Displacement	72	1000002164	2569	142	2.366666667	-0.0475068
-0.0565681	0.082392	um	Spot	Displacement	72	1000000498	2570	142	2.366666667	-0.0565681
-1.12083	0.114653	um	Spot	Displacement	72	1000001983	2571	142	2.366666667	-1.12083
-0.254798	-0.0410116	um	Spot	Displacement	72	1000001842	2572	142	2.366666667	-0.254798
-0.235525	0.0855227	um	Spot	Displacement	72	1000001505	2573	142	2.366666667	-0.235525
-0.00469017	0.146377	um	Spot	Displacement	72	1000000021	2576	142	2.366666667	-0.00469017
-0.013628	0.101012	um	Spot	Displacement	73	1000000011	2602	144	2.4	-0.013628
-0.0210247	0.101612	um	Spot	Displacement	73	1000000012	2604	144	2.4	-0.0210247
-0.0426025	0.0238273	um	Spot	Displacement	73	1000001907	2605	144	2.4	-0.0426025
0.77126	0.0262587	um	Spot	Displacement	73	1000000016	2606	144	2.4	0.77126
0.291394	0.0200584	um	Spot	Displacement	73	1000000017	2607	144	2.4	0.291394
-0.126324	-0.0151274	um	Spot	Displacement	73	1000002164	2608	144	2.4	-0.126324
-0.0925808	0.0767565	um	Spot	Displacement	73	1000000498	2610	144	2.4	-0.0925808
-0.217087	-0.0184398	um	Spot	Displacement	73	1000001842	2612	144	2.4	-0.217087
-0.222313	0.0821214	um	Spot	Displacement	73	1000001505	2613	144	2.4	-0.222313
0.0771711	0.0948212	um	Spot	Displacement	73	1000000021	2614	144	2.4	0.0771711
-0.038394	0.0995865	um	Spot	Displacement	74	1000000011	2647	146	2.433333333	-0.038394
0.00975418	0.111466	um	Spot	Displacement	74	1000000012	2648	146	2.433333333	0.00975418
-0.0597153	0.0279543	um	Spot	Displacement	74	1000001907	2650	146	2.433333333	-0.0597153
0.774351	0.0105417	um	Spot	Displacement	74	1000000016	2651	146	2.433333333	0.774351
-0.0660744	-0.00833559	um	Spot	Displacement	74	1000002164	2652	146	2.433333333	-0.0660744
0.349005	0.0272477	um	Spot	Displacement	74	1000000017	2653	146	2.433333333	0.349005
-0.0648727	0.0829704	um	Spot	Displacement	74	1000000498	2655	146	2.433333333	-0.0648727
-0.163076	-0.0400586	um	Spot	Displacement	74	1000001842	2659	146	2.433333333	-0.163076
-0.222295	0.0748308	um	Spot	Displacement	74	1000001505	2660	146	2.433333333	-0.222295
0.036602	0.107627	um	Spot	Displacement	74	1000000021	2662	146	2.433333333	0.036602
-0.0156307	0.106438	um	Spot	Displacement	75	1000000011	2691	148	2.466666667	-0.0156307
0.00216866	0.0999162	um	Spot	Displacement	75	1000000012	2692	148	2.466666667	0.00216866
-0.0270882	0.0163956	um	Spot	Displacement	75	1000001907	2693	148	2.466666667	-0.0270882
0.791048	0.00907469	um	Spot	Displacement	75	1000000016	2694	148	2.466666667	0.791048
0.385822	0.0128639	um	Spot	Displacement	75	1000000017	2695	148	2.466666667	0.385822
-0.047359	0.0182035	um	Spot	Displacement	75	1000002164	2696	148	2.466666667	-0.047359
-0.0701523	0.0778883	um	Spot	Displacement	75	1000000498	2697	148	2.466666667	-0.0701523
-0.207772	-0.0364258	um	Spot	Displacement	75	1000001842	2700	148	2.466666667	-0.207772
-0.00362754	0.127557	um	Spot	Displacement	75	1000000021	2701	148	2.466666667	-0.00362754
-0.372455	0.10549	um	Spot	Displacement	75	1000001505	2702	148	2.466666667	-0.372455
-0.0180149	0.106999	um	Spot	Displacement	76	1000000011	2729	150	2.5	-0.0180149
0.0209026	0.111107	um	Spot	Displacement	76	1000000012	2731	150	2.5	0.0209026
-0.0494938	0.0488558	um	Spot	Displacement	76	1000001907	2732	150	2.5	-0.0494938
0.409672	0.00322199	um	Spot	Displacement	76	1000000017	2733	150	2.5	0.409672
0.733758	0.0332398	um	Spot	Displacement	76	1000000016	2734	150	2.5	0.733758
-0.440514	0.0171504	um	Spot	Displacement	76	1000002164	2735	150	2.5	-0.440514
-0.0918427	0.083153	um	Spot	Displacement	76	1000000498	2736	150	2.5	-0.0918427
-0.399351	0.100109	um	Spot	Displacement	76	1000001505	2739	150	2.5	-0.399351
0.078191	0.078824	um	Spot	Displacement	76	1000000021	2741	150	2.5	0.078191
-0.0623298	0.00762796	um	Spot	Displacement	76	1000001842	2742	150	2.5	-0.0623298
-0.0155163	0.100809	um	Spot	Displacement	77	1000000011	2769	152	2.533333333	-0.0155163
0.00784874	0.115591	um	Spot	Displacement	77	1000000012	2770	152	2.533333333	0.00784874
0.0169849	0.0408943	um	Spot	Displacement	77	1000001907	2771	152	2.533333333	0.0169849
0.397889	-0.00776362	um	Spot	Displacement	77	1000000017	2772	152	2.533333333	0.397889
0.806068	0.0327706	um	Spot	Displacement	77	1000000016	2773	152	2.533333333	0.806068
-0.432	0.0273712	um	Spot	Displacement	77	1000002164	2774	152	2.533333333	-0.432
-0.0897427	0.0809338	um	Spot	Displacement	77	1000000498	2775	152	2.533333333	-0.0897427
-0.126318	-0.0157361	um	Spot	Displacement	77	1000001842	2776	152	2.533333333	-0.126318
-0.216799	0.0963087	um	Spot	Displacement	77	1000001505	2777	152	2.533333333	-0.216799
0.0359211	0.0956798	um	Spot	Displacement	77	1000000021	2779	152	2.533333333	0.0359211
-0.0332518	0.0995362	um	Spot	Displacement	78	1000000011	2803	154	2.566666667	-0.0332518
0.0119982	0.109214	um	Spot	Displacement	78	1000000012	2806	154	2.566666667	0.0119982
0.853619	0.0205669	um	Spot	Displacement	78	1000000016	2809	154	2.566666667	0.853619
0.356863	0.0309327	um	Spot	Displacement	78	1000000017	2810	154	2.566666667	0.356863
-0.365768	0.0216408	um	Spot	Displacement	78	1000002164	2811	154	2.566666667	-0.365768
-0.0798512	0.0823293	um	Spot	Displacement	78	1000000498	2812	154	2.566666667	-0.0798512
0.11692	0.061996	um	Spot	Displacement	78	1000000021	2815	154	2.566666667	0.11692
-0.188024	-0.0334067	um	Spot	Displacement	78	1000001842	2816	154	2.566666667	-0.188024
-0.144549	0.0709095	um	Spot	Displacement	78	1000001505	2817	154	2.566666667	-0.144549
0.0254622	0.0984929	um	Spot	Displacement	79	1000000011	2844	156	2.6	0.0254622
0.0120754	0.0887518	um	Spot	Displacement	79	1000000012	2845	156	2.6	0.0120754
0.810286	0.02788	um	Spot	Displacement	79	1000000016	2847	156	2.6	0.810286
0.411757	0.000840425	um	Spot	Displacement	79	1000000017	2848	156	2.6	0.411757
-0.27541	0.00128484	um	Spot	Displacement	79	1000002164	2850	156	2.6	-0.27541
-0.114491	0.0814853	um	Spot	Displacement	79	1000000498	2851	156	2.6	-0.114491
0.0150719	0.0546033	um	Spot	Displacement	79	1000001505	2853	156	2.6	0.0150719
0.10954	0.0972762	um	Spot	Displacement	79	1000000021	2854	156	2.6	0.10954
0.0303755	0.0996342	um	Spot	Displacement	80	1000000011	2881	158	2.633333333	0.0303755
-0.0100317	0.116104	um	Spot	Displacement	80	1000000012	2883	158	2.633333333	-0.0100317
0.848581	0.0252576	um	Spot	Displacement	80	1000000016	2885	158	2.633333333	0.848581
0.42746	-0.00164104	um	Spot	Displacement	80	1000000017	2886	158	2.633333333	0.42746
-0.313833	0.034708	um	Spot	Displacement	80	1000002164	2888	158	2.633333333	-0.313833
-0.0414476	0.0809226	um	Spot	Displacement	80	1000000498	2889	158	2.633333333	-0.0414476
-0.107129	0.0669889	um	Spot	Displacement	80	1000001505	2892	158	2.633333333	-0.107129
0.0493855	0.121903	um	Spot	Displacement	80	1000000021	2893	158	2.633333333	0.0493855
-0.160406	0.0193629	um	Spot	Displacement	80	1000001842	2894	158	2.633333333	-0.160406
-0.00556183	0.0983481	um	Spot	Displacement	81	1000000011	2920	160	2.666666667	-0.00556183
-0.0281086	0.11192	um	Spot	Displacement	81	1000000012	2923	160	2.666666667	-0.0281086
0.853868	0.00978422	um	Spot	Displacement	81	1000000016	2926	160	2.666666667	0.853868
0.363083	0.0256097	um	Spot	Displacement	81	1000000017	2927	160	2.666666667	0.363083
-0.253197	0.00250387	um	Spot	Displacement	81	1000002164	2928	160	2.666666667	-0.253197
-0.0783768	0.0853357	um	Spot	Displacement	81	1000000498	2929	160	2.666666667	-0.0783768
-0.0837822	0.0598586	um	Spot	Displacement	81	1000001505	2932	160	2.666666667	-0.0837822
0.0923932	0.0943227	um	Spot	Displacement	81	1000000021	2933	160	2.666666667	0.0923932
0.0333681	0.100626	um	Spot	Displacement	82	1000000011	2962	162	2.7	0.0333681
0.0233393	0.123594	um	Spot	Displacement	82	1000000012	2964	162	2.7	0.0233393
0	0	um	Spot	Displacement	82	1000002965	2965	162	2.7	0
0.872649	0.0133839	um	Spot	Displacement	82	1000000016	2966	162	2.7	0.872649
0.37631	-0.0034523	um	Spot	Displacement	82	1000000017	2967	162	2.7	0.37631
-0.088521	0.0198252	um	Spot	Displacement	82	1000002164	2968	162	2.7	-0.088521
-0.0942516	0.0827835	um	Spot	Displacement	82	1000000498	2969	162	2.7	-0.0942516
-0.330827	-0.00570583	um	Spot	Displacement	82	1000001842	2972	162	2.7	-0.330827
-0.110471	0.0705333	um	Spot	Displacement	82	1000001505	2973	162	2.7	-0.110471
0.0034647	0.105748	um	Spot	Displacement	82	1000000021	2974	162	2.7	0.0034647
0.0214472	0.115388	um	Spot	Displacement	83	1000000011	3009	164	2.733333333	0.0214472
-0.00373268	0.103315	um	Spot	Displacement	83	1000000012	3010	164	2.733333333	-0.00373268
0.00673294	-0.000357628	um	Spot	Displacement	83	1000002965	3011	164	2.733333333	0.00673294
0.385501	0.00644708	um	Spot	Displacement	83	1000000017	3013	164	2.733333333	0.385501
0.883916	0.043432	um	Spot	Displacement	83	1000000016	3014	164	2.733333333	0.883916
-0.0307488	0.015486	um	Spot	Displacement	83	1000002164	3016	164	2.733333333	-0.0307488
-0.0876951	0.0862963	um	Spot	Displacement	83	1000000498	3017	164	2.733333333	-0.0876951
-0.0408564	0.0702848	um	Spot	Displacement	83	1000001505	3019	164	2.733333333	-0.0408564
0.108943	0.100656	um	Spot	Displacement	83	1000000021	3020	164	2.733333333	0.108943
0.00265121	0.113887	um	Spot	Displacement	84	1000000011	3047	166	2.766666667	0.00265121
0.0154648	0.109046	um	Spot	Displacement	84	1000000012	3048	166	2.766666667	0.0154648
0.0778732	-0.013483	um	Spot	Displacement	84	1000002965	3049	166	2.766666667	0.0778732
0	0	um	Spot	Displacement	84	1000003050	3050	166	2.766666667	0
0.877681	0.0241432	um	Spot	Displacement	84	1000000016	3051	166	2.766666667	0.877681
0.398212	0.0179427	um	Spot	Displacement	84	1000000017	3052	166	2.766666667	0.398212
-0.123813	0.0013597	um	Spot	Displacement	84	1000002164	3054	166	2.766666667	-0.123813
-0.0841026	0.0859432	um	Spot	Displacement	84	1000000498	3055	166	2.766666667	-0.0841026
-0.0444155	0.0661228	um	Spot	Displacement	84	1000001505	3057	166	2.766666667	-0.0444155
0.0968993	0.0847178	um	Spot	Displacement	84	1000000021	3058	166	2.766666667	0.0968993
-0.288152	0.0198498	um	Spot	Displacement	84	1000001842	3059	166	2.766666667	-0.288152
-0.0154772	0.103672	um	Spot	Displacement	85	1000000011	3090	168	2.8	-0.0154772
0.0191507	0.105509	um	Spot	Displacement	85	1000000012	3091	168	2.8	0.0191507
0.00696945	-0.0411215	um	Spot	Displacement	85	1000003050	3092	168	2.8	0.00696945
0.0356722	0.0110748	um	Spot	Displacement	85	1000002965	3093	168	2.8	0.0356722
0.890389	0.025404	um	Spot	Displacement	85	1000000016	3094	168	2.8	0.890389
0.383006	0.0359781	um	Spot	Displacement	85	1000000017	3095	168	2.8	0.383006
-0.0781746	0.0122221	um	Spot	Displacement	85	1000002164	3097	168	2.8	-0.0781746
-0.10503	0.0819685	um	Spot	Displacement	85	1000000498	3098	168	2.8	-0.10503
0.233412	0.0594859	um	Spot	Displacement	85	1000000021	3100	168	2.8	0.233412
-0.171244	0.0794637	um	Spot	Displacement	85	1000001505	3101	168	2.8	-0.171244
-0.0213079	0.109628	um	Spot	Displacement	86	1000000011	3128	170	2.833333333	-0.0213079
0.0199394	0.119685	um	Spot	Displacement	86	1000000012	3129	170	2.833333333	0.0199394
-0.0240202	0.0165877	um	Spot	Displacement	86	1000002965	3130	170	2.833333333	-0.0240202
-0.0780239	-0.00454974	um	Spot	Displacement	86	1000003050	3131	170	2.833333333	-0.0780239
0.366137	0.0157518	um	Spot	Displacement	86	1000000017	3132	170	2.833333333	0.366137
0.878096	0.044857	um	Spot	Displacement	86	1000000016	3133	170	2.833333333	0.878096
-0.113497	0.0057714	um	Spot	Displacement	86	1000002164	3135	170	2.833333333	-0.113497
-0.0823984	0.0887275	um	Spot	Displacement	86	1000000498	3136	170	2.833333333	-0.0823984
-0.232178	-0.0152116	um	Spot	Displacement	86	1000001842	3138	170	2.833333333	-0.232178
-0.133097	0.0974059	um	Spot	Displacement	86	1000001505	3139	170	2.833333333	-0.133097
-0.0320086	0.165783	um	Spot	Displacement	86	1000000021	3140	170	2.833333333	-0.0320086
-0.0130596	0.12007	um	Spot	Displacement	87	1000000011	3173	172	2.866666667	-0.0130596
0.00203705	0.114022	um	Spot	Displacement	87	1000000012	3174	172	2.866666667	0.00203705
0.030117	0.000942707	um	Spot	Displacement	87	1000002965	3175	172	2.866666667	0.030117
-0.0388908	-0.0135665	um	Spot	Displacement	87	1000003050	3176	172	2.866666667	-0.0388908
0.869354	0.0526867	um	Spot	Displacement	87	1000000016	3177	172	2.866666667	0.869354
0.386015	0.0287945	um	Spot	Displacement	87	1000000017	3178	172	2.866666667	0.386015
-0.0472965	0.0140359	um	Spot	Displacement	87	1000002164	3180	172	2.866666667	-0.0472965
-0.110411	0.091934	um	Spot	Displacement	87	1000000498	3181	172	2.866666667	-0.110411
0.128234	0.0590343	um	Spot	Displacement	87	1000001505	3184	172	2.866666667	0.128234
-0.0493348	0.121542	um	Spot	Displacement	87	1000000021	3185	172	2.866666667	-0.0493348
-0.0379062	0.0449901	um	Spot	Displacement	87	1000001842	3186	172	2.866666667	-0.0379062
0.0227556	0.113136	um	Spot	Displacement	88	1000000011	3216	174	2.9	0.0227556
0.000266075	0.116788	um	Spot	Displacement	88	1000000012	3218	174	2.9	0.000266075
-0.10456	0.0175583	um	Spot	Displacement	88	1000002965	3219	174	2.9	-0.10456
0.434517	0.00708461	um	Spot	Displacement	88	1000000017	3220	174	2.9	0.434517
0.847635	0.0459316	um	Spot	Displacement	88	1000000016	3221	174	2.9	0.847635
-0.0648975	-0.00264573	um	Spot	Displacement	88	1000002164	3222	174	2.9	-0.0648975
-0.0961027	0.0842612	um	Spot	Displacement	88	1000000498	3223	174	2.9	-0.0961027
-0.469133	-0.0133696	um	Spot	Displacement	88	1000001842	3226	174	2.9	-0.469133
0.224797	0.0660105	um	Spot	Displacement	88	1000001505	3227	174	2.9	0.224797
-0.010782	0.155717	um	Spot	Displacement	88	1000000021	3229	174	2.9	-0.010782
0.00287628	0.113997	um	Spot	Displacement	89	1000000011	3259	176	2.933333333	0.00287628
-0.0286531	0.11213	um	Spot	Displacement	89	1000000012	3260	176	2.933333333	-0.0286531
-0.0207815	0.0236323	um	Spot	Displacement	89	1000002965	3262	176	2.933333333	-0.0207815
-0.0963774	-0.000682831	um	Spot	Displacement	89	1000003050	3263	176	2.933333333	-0.0963774
0.444477	-0.00917506	um	Spot	Displacement	89	1000000017	3264	176	2.933333333	0.444477
0.843942	0.0362918	um	Spot	Displacement	89	1000000016	3265	176	2.933333333	0.843942
-0.0901031	0.0274966	um	Spot	Displacement	89	1000002164	3268	176	2.933333333	-0.0901031
-0.0962648	0.0971792	um	Spot	Displacement	89	1000000498	3269	176	2.933333333	-0.0962648
-0.0111127	0.0696495	um	Spot	Displacement	89	1000001505	3270	176	2.933333333	-0.0111127
-0.167102	0.0194869	um	Spot	Displacement	89	1000001842	3271	176	2.933333333	-0.167102
-0.0425138	0.17212	um	Spot	Displacement	89	1000000021	3273	176	2.933333333	-0.0425138
-0.00700092	0.110584	um	Spot	Displacement	90	1000000011	3301	178	2.966666667	-0.00700092
-0.011734	0.102955	um	Spot	Displacement	90	1000000012	3302	178	2.966666667	-0.011734
-0.0435305	0.0040288	um	Spot	Displacement	90	1000002965	3303	178	2.966666667	-0.0435305
0.462847	0.0066371	um	Spot	Displacement	90	1000000017	3304	178	2.966666667	0.462847
0.879869	0.0461063	um	Spot	Displacement	90	1000000016	3305	178	2.966666667	0.879869
-0.106986	0.00160885	um	Spot	Displacement	90	1000002164	3306	178	2.966666667	-0.106986
-0.0850773	0.0862086	um	Spot	Displacement	90	1000000498	3307	178	2.966666667	-0.0850773
0.0148001	0.0479536	um	Spot	Displacement	90	1000001505	3310	178	2.966666667	0.0148001
-0.0117791	0.155373	um	Spot	Displacement	90	1000000021	3312	178	2.966666667	-0.0117791
0.00732803	0.112736	um	Spot	Displacement	91	1000000011	3344	180	3	0.00732803
-0.0235815	0.119615	um	Spot	Displacement	91	1000000012	3345	180	3	-0.0235815
-0.0950556	0.0273709	um	Spot	Displacement	91	1000002965	3347	180	3	-0.0950556
0.497106	-0.00194025	um	Spot	Displacement	91	1000000017	3348	180	3	0.497106
0.864058	0.0409231	um	Spot	Displacement	91	1000000016	3349	180	3	0.864058
-0.0950999	0.00165963	um	Spot	Displacement	91	1000002164	3351	180	3	-0.0950999
-0.0909271	0.0980778	um	Spot	Displacement	91	1000000498	3352	180	3	-0.0909271
-0.0574923	0.085849	um	Spot	Displacement	91	1000001505	3355	180	3	-0.0574923
0.0702944	0.124555	um	Spot	Displacement	91	1000000021	3356	180	3	0.0702944
