# Supplementary material for: Actin assembly and non-muscle myosin activity drive dendrite retraction in an UNC-6/Netrin dependent self-avoidance response
Source: PLoS Genet. 2019 Jun 20;15(6):e1008228. doi: 10.1371/journal.pgen.1008228 (PMC6605669; doi:10.1371/journal.pgen.1008228)
Supplement: S1 Data — (ZIP) [file pgen.1008228.s011.zip › Excel sheets_data/100X 5um ROI fluorescent intensity analysis.xlsx]

## Sheet: Sheet1
131						103						102						time	deltaF/F leftmCh								average
time	deltaF/F left mCh	delta F/F right mCh	delta F/F left 488	delta F/F right 488		time	leftmCh	right mCh	lft 488	right 488		time	deltaF/F left mCh	delta F/F right mCh	delta F/F left 488	delta F/F right 488		-2.5993	0	0	0	0	0	0	0	0	0	0
-2.5993	0	0	0	0		-2.61298	0	0	0	0		-2.58815	0	0	0	0		-1.29535	0.0328871	-0.0283361	-0.0280812	-0.00744002	-0.00216167	-0.0140185	-0.0234683	-0.00193136	-0.00906875	-0.906875
-1.29535	0.0328871	-0.135197	0.287207	0.0553327		-1.31323	-0.0283361	0.019269	-0.02306	0.00775572		-1.2997	-0.0280812	-0.00961562	-0.0332073	-0.0078302		0	0.00658367	-0.0249621	-0.0134859	0.0514981	-0.212248	-0.00525695	-0.0618655	-0.0609617	-0.0400873	-4.00873
0	0.00658367	-0.212437	0.369813	0.856304		0	-0.0249621	-0.00204806	0	0.00308174		0	-0.0134859	-0.00941736	-0.00188007	-0.00796482		1.3001	-0.0235577	-0.00932148	-0.0163951	0.00103755	0.0629023	-0.0172013	-0.0468769	-0.05544	-0.0131066	-1.31066
1.3001	-0.0235577	-0.225941	0.42935	1.3186		1.28693	-0.00932148	0.0160095	-0.0097444	0.0234212		1.3001	-0.0163951	0.00931823	-0.0221236	-0.0227951		2.60124	0.0840588	-0.0298516	0.00840709	-0.0516247	0.0786042	0.0104066	-0.012809	-0.0864656	9.07209e-05	0.00907209
2.60124	0.0840588	-0.20072	1.35156	0.804982		2.58682	-0.0298516	0.00135576	-0.00410693	-0.0141503		2.59971	0.00840709	-0.0139526	-0.0159806	-0.021606		3.90104	-0.0239009	-0.0451491	-0.0159513	0.0182964	-0.156519	0.00189536	-0.0174967	-0.0620017	-0.0376034	-3.76034
3.90104	-0.0239009	-0.230145	0.877281	0.32541		3.88642	-0.0451491	0.0127787	-0.00999949	0.00731914		3.9005	-0.0159513	-0.0346955	-0.0489911	-0.0373113		5.20079	-0.0118568	0.000772024	0.000912206	-0.0756402	0.0211298	-0.00600794	-0.0247522	-0.0593275	-0.0193463	-1.93463
5.20079	-0.0118568	-0.193364	0.298049	0.074603		5.18837	0.000772024	-0.0250094	-0.000943829	-0.0136367		5.19101	0.000912206	-0.0485985	-0.0445314	-0.0410132		6.51402	-0.0332616	-0.0205301	-0.00724834	-5.06124e-05	-0.0833314	-0.0241033	0.0283351	-0.0819591	-0.0277687	-2.77687
6.51402	-0.0332616	-0.133621	0.291755	0.389775		6.48795	-0.0205301	-0.0152883	-0.00219377	-0.0113768		6.49911	-0.00724834	-0.0101608	-0.099906	-0.0460165		7.80095	-0.0901432	-0.0280502	-0.0179483	-0.04917	-0.231489	0.00536423	0.00206019	-0.0691824	-0.0598199	-5.98199
7.80095	-0.0901432	-0.119644	0.322743	0.607943		7.78752	-0.0280502	-0.0192979	0.0149992	0.0103238		7.80803	-0.0179483	-0.00899606	-0.0665676	-0.0682507
						9.08743	-0.00371715	0.00435573	0.00785674	0.0379311		9.10015	-0.0037721	-0.00379173	-0.108957	-0.116466		time	deltaF/F rightmCh
												10.3886	-0.0043638	-0.0225521	-0.12697	-0.116982		-2.5993	0	0	0	0	0	0	0	0	0	0
																		-1.29535	-0.135197	0.019269	-0.00961562	0.00300702	-0.0391493	-0.0241577	-0.0707684	-0.00457762	-0.0326487	-3.26487
68						142						21						0	-0.212437	-0.00204806	-0.00941736	-0.0131139	0.102522	0.00176433	0.00947439	0.0244965	-0.0123449	-1.23449
0	0	0	0	-1.99944		time	delta F/F left mch	delta F/f right mch	delta f/f left 488	delta f/f right 488		time	delta F/F left mch	delta F/f right mch	delta f/f left 488	delta f/f right 488		1.3001	-0.225941	0.0160095	0.00931823	-0.0187382	0.0480317	-0.0119431	0.0162153	-0.065794	-0.0291052	-2.91052
-0.00744002	0.00300702	0.167547	0.0251044	-0.99862		-1.99847	0	0	0	0		-2.00068	0	0	0	0		2.60124	-0.20072	0.00135576	-0.0139526	0.0270631	0.183643	0.0131646	0.030786	-0.0164547	0.00311067	0.311067
0.0514981	-0.0131139	0.13584	-0.0760727	0		-0.99837	-0.00216167	-0.0391493	0.0911739	-0.0117569		-1.00002	-0.0140185	-0.0241577	-0.0315139	-0.0505928		3.90104	-0.230145	0.0127787	-0.0346955	-0.00657089	0.104315	-0.0318597	-0.028539	-0.066759	-0.0351844	-3.51844
0.00103755	-0.0187382	0.0433179	-0.0513691	1.00079		0	-0.212248	0.102522	0.0478803	0.147941		3e-08	-0.00525695	0.00176433	-0.0529287	-0.0605557		5.20079	-0.193364	-0.0250094	-0.0485985	-0.0210213	0.185071	-0.00732874	-0.0496189	-0.00306824	-0.0203672	-2.03672
-0.0516247	0.0270631	-0.103003	-0.197966	1.99949		1.001	0.0629023	0.0480317	0.0669453	0.291204		0.999217	-0.0172013	-0.0119431	-0.135279	-0.0534209		6.51402	-0.133621	-0.0152883	-0.0101608	-0.0375599	0.00267304	-0.0350151	-0.0467002	-0.00853665	-0.0355261	-3.55261
0.0182964	-0.00657089	0.0714171	-0.145142	2.99966		2.00163	0.0786042	0.183643	0.0200779	0.266172		2	0.0104066	0.0131646	-0.139805	-0.0474794		7.80095	-0.119644	-0.0192979	-0.00899606	-0.0255596	-0.00689014	-0.0475011	-0.0681044	-0.0254367	-0.0401787	-4.01787
-0.0756402	-0.0210213	-0.0619028	-0.172693	4.00109		3.00065	-0.156519	0.104315	-0.248055	0.429838		3.00027	0.00189536	-0.0318597	-0.214465	-0.0756558
-5.06124e-05	-0.0375599	0.0650071	-0.201236	5.00864		4.00141	0.0211298	0.185071	-0.212247	0.361403		4.00002	-0.00600794	-0.00732874	-0.209403	-0.0690398		time	deltaF/F left 488
-0.04917	-0.0255596	0.237251	-0.189127	6.05868		5.00241	-0.0833314	0.00267304	-0.217537	0.233669		5.00063	-0.0241033	-0.0350151	-0.226632	-0.0791843		-2.5993	0	0	0	0	0	0	0	0	0	0
-0.0916085	-0.0395924	0.12947	-0.261635	6.05868		6.00075	-0.231489	-0.00689014	-0.351484	0.047983		6.00105	0.00536423	-0.0475011	-0.206848	-0.109306		-1.29535	0.287207	-0.02306	-0.0332073	0.167547	0.0911739	-0.0315139	-0.0828418	0.316008	0.086414	8.6414
-0.121191	-0.0491981	0.10643	-0.198262	7.00089		7.00158	-0.113607	0.0641364	-0.295035	0.108899		7	-0.0201337	-0.0292471	-0.197163	-0.0811821		0	0.369813	0	-0.00188007	0.13584	0.0478803	-0.0529287	0.00865583	-0.0584851	0.0561118	5.61118
-0.142803	-0.0181256	-0.061661	-0.200582	8.00106		8.00206	-0.190501	-0.0281915	-0.399322	0.0389203		8.00008	-0.00658012	-0.0170325	-0.168958	-0.0653815		1.3001	0.42935	-0.0097444	-0.0221236	0.0433179	0.0669453	-0.135279	0.0140507	-0.0989903	0.0359409	3.59409
												8.9993	0.0013947	-0.0311472	-0.197211	-0.0679241		2.60124	1.35156	-0.00410693	-0.0159806	-0.103003	0.0200779	-0.139805	0.0620055	-0.021586	0.143646	14.3646
												10.0003	-0.0150198	-0.00332508	-0.197941	-0.0550813		3.90104	0.877281	-0.00999949	-0.0489911	0.0714171	-0.248055	-0.214465	0.116602	-0.13178	0.0515012	5.15012
																		5.20079	0.298049	-0.000943829	-0.0445314	-0.0619028	-0.212247	-0.209403	0.0565626	-0.141558	-0.0394969	-3.94969
27						137												6.51402	0.291755	-0.00219377	-0.099906	0.0650071	-0.217537	-0.226632	0.068863	-0.00872161	-0.0161707	-1.61707
time	delta f/f leftmCh	deltaf/f right mch	delta f/f left 488	delta f/f right 488		time	delta f/f leftmCh	deltaf/f right mch	delta f/f left 488	delta f/f right 488								7.80095	0.322743	0.0149992	-0.0665676	0.237251	-0.351484	-0.206848	0.113725	-0.277515	-0.0267121	-2.67121
-1.99928	0	0	0	0		-2.61087	0	0	0	0
-0.998633	-0.0234683	-0.0707684	-0.0828418	0.093757		-1.31118	-0.00193136	-0.00457762	0.316008	0.0652521
3e-08	-0.0618655	0.00947439	0.00865583	-0.00551512		0	-0.0609617	0.0244965	-0.0584851	0.0669916								time	deltaF/F right 488
1.00252	-0.0468769	0.0162153	0.0140507	0.0618294		1.28845	-0.05544	-0.065794	-0.0989903	-0.207589								-2.5993	0	0	0	0	0	0	0	0	0	0
2.002	-0.012809	0.030786	0.0620055	0.0058903		2.58815	-0.0864656	-0.0164547	-0.021586	-0.00966848								-1.29535	0.0553327	0.00775572	-0.0078302	0.0251044	-0.0117569	-0.0505928	0.093757	0.0652521	0.0221278	2.21278
3.00098	-0.0174967	-0.028539	0.116602	0.119025		3.88825	-0.0620017	-0.066759	-0.13178	-0.185097								0	0.856304	0.00308174	-0.00796482	-0.0760727	0.147941	-0.0605557	-0.00551512	0.0669916	0.115526	11.5526
3.98325	-0.0247522	-0.0496189	0.0565626	0.241146		5.18786	-0.0593275	-0.00306824	-0.141558	-0.151176								1.3001	1.3186	0.0234212	-0.0227951	-0.0513691	0.291204	-0.0534209	0.0618294	-0.207589	0.169985	16.9985
4.98405	0.0283351	-0.0467002	0.068863	0.180048		6.48865	-0.0819591	-0.00853665	-0.00872161	-0.132426								2.60124	0.804982	-0.0141503	-0.021606	-0.197966	0.266172	-0.0474794	0.0058903	-0.00966848	0.0982717	9.82717
5.98422	0.00206019	-0.0681044	0.113725	0.216347		7.77916	-0.0691824	-0.0254367	-0.277515	-0.305144								3.90104	0.32541	0.00731914	-0.0373113	-0.145142	0.429838	-0.0756558	0.119025	-0.185097	0.0547984	5.47984
6.9835	0.00420996	-0.00354421	0.0560831	0.152379		9.08726	-0.0768583	-0.0334785	-0.232196	-0.179373								5.20079	0.074603	-0.0136367	-0.0410132	-0.172693	0.361403	-0.0690398	0.241146	-0.151176	0.0286991	2.86991
						10.3962	-0.0839895	-0.0463453	-0.147009	-0.257428								6.51402	0.389775	-0.0113768	-0.0460165	-0.201236	0.233669	-0.0791843	0.180048	-0.132426	0.0416565	4.16565
						11.6883	-0.0477641	-0.0339239	-0.250478	-0.280629								7.80095	0.607943	0.0103238	-0.0682507	-0.189127	0.047983	-0.109306	0.216347	-0.305144	0.026346	2.6346
time	deltaf/f leftmCh				average		deltaf/f rightmch				average		deltaf/f left 488				average		delta f/f right 488				average
-2.5993	0	0	0	0	0		0	0	0	0	0		0	0	0	0	0		0	0	0	0	0
-1.29535	0.0328871	-0.0283361	-0.0280812	-0.00193136	-0.00636538		-0.135197	0.019269	-0.00961562	0.0652521	-0.0150728		0.287207	-0.02306	-0.0332073	0.316008	0.136737		0.0553327	0.00775572	-0.0078302	0.0652521	0.0301276
0	0.00658367	-0.0249621	-0.0134859	-0.0609617	-0.0232065		-0.212437	-0.00204806	-0.00941736	0.0669916	-0.0392278		0.369813	0	-0.00188007	-0.0584851	0.0773619		0.856304	0.00308174	-0.00796482	0.0669916	0.229603
1.3001	-0.0235577	-0.00932148	-0.0163951	-0.05544	-0.0261786		-0.225941	0.0160095	0.00931823	-0.207589	-0.102051		0.42935	-0.0097444	-0.0221236	-0.0989903	0.074623		1.3186	0.0234212	-0.0227951	-0.207589	0.277908
2.60124	0.0840588	-0.0298516	0.00840709	-0.0864656	-0.00596283		-0.20072	0.00135576	-0.0139526	-0.00966848	-0.0557463		1.35156	-0.00410693	-0.0159806	-0.021586	0.327472		0.804982	-0.0141503	-0.021606	-0.00966848	0.189889
3.90104	-0.0239009	-0.0451491	-0.0159513	-0.0620017	-0.0367507		-0.230145	0.0127787	-0.0346955	-0.185097	-0.10929		0.877281	-0.00999949	-0.0489911	-0.13178	0.171628		0.32541	0.00731914	-0.0373113	-0.185097	0.0275803
5.20079	-0.0118568	0.000772024	0.000912206	-0.0593275	-0.017375		-0.193364	-0.0250094	-0.0485985	-0.151176	-0.104537		0.298049	-0.000943829	-0.0445314	-0.141558	0.0277537		0.074603	-0.0136367	-0.0410132	-0.151176	-0.0328058
6.51402	-0.0332616	-0.0205301	-0.00724834	-0.0819591	-0.0357498		-0.133621	-0.0152883	-0.0101608	-0.132426	-0.0728739		0.291755	-0.00219377	-0.099906	-0.00872161	0.0452333		0.389775	-0.0113768	-0.0460165	-0.132426	0.0499889
7.80095	-0.0901432	-0.0280502	-0.0179483	-0.0691824	-0.051331		-0.119644	-0.0192979	-0.00899606	-0.305144	-0.11327		0.322743	0.0149992	-0.0665676	-0.277515	-0.00158511		0.607943	0.0103238	-0.0682507	-0.305144	0.0612181
					0	0	0	0
					-0.636538	-1.50728	13.6737	3.01276
					-2.32065	-3.92278	7.73619	22.9603
					-2.61786	-10.2051	7.4623	27.7908
					-0.596283	-5.57463	32.7472	18.9889
					-3.67507	-10.929	17.1628	2.75803
					-1.7375	-10.4537	2.77537	-3.28058
					-3.57498	-7.28739	4.52333	4.99889
					-5.1331	-11.327	-0.158511	6.12181
time	deltaf/f leftmCh				average		right mCh				average		left488				average		right 488				average
-1.99944	0	0	0	0	0		0	0	0	0	0		0	0	0	0	0		0	0	0	0	0
-0.99862	0.00300702	-0.00216167	-0.0140185	-0.0234683	-0.00916037		0.167547	0.0911739	-0.0241577	-0.0707684	0.0409487		0.167547	0.0911739	-0.0315139	-0.0828418	0.0360913		0.0251044	-0.0117569	-0.0505928	0.093757	0.0141279
0	-0.0131139	-0.212248	-0.00525695	-0.0618655	-0.0731211		0.13584	0.0478803	0.00176433	0.00947439	0.0487397		0.13584	0.0478803	-0.0529287	0.00865583	0.0348618		-0.0760727	0.147941	-0.0605557	-0.00551512	0.00144943
1.00079	-0.0187382	0.0629023	-0.0172013	-0.0468769	-0.0049785		0.0433179	0.0669453	-0.0119431	0.0162153	0.0286338		0.0433179	0.0669453	-0.135279	0.0140507	-0.00274116		-0.0513691	0.291204	-0.0534209	0.0618294	0.0620609
1.99949	0.0270631	0.0786042	0.0104066	-0.012809	0.0258162		-0.103003	0.0200779	0.0131646	0.030786	-0.00974373		-0.103003	0.0200779	-0.139805	0.0620055	-0.0401812		-0.197966	0.266172	-0.0474794	0.0058903	0.00665411
2.99966	-0.00657089	-0.156519	0.00189536	-0.0174967	-0.0446729		0.0714171	-0.248055	-0.0318597	-0.028539	-0.0592591		0.0714171	-0.248055	-0.214465	0.116602	-0.0686251		-0.145142	0.429838	-0.0756558	0.119025	0.0820165
4.00109	-0.0210213	0.0211298	-0.00600794	-0.0247522	-0.0076629		-0.0619028	-0.212247	-0.00732874	-0.0496189	-0.0827743		-0.0619028	-0.212247	-0.209403	0.0565626	-0.106747		-0.172693	0.361403	-0.0690398	0.241146	0.090204
5.00864	-0.0375599	-0.0833314	-0.0241033	0.0283351	-0.0291648		0.0650071	-0.217537	-0.0350151	-0.0467002	-0.0585613		0.0650071	-0.217537	-0.226632	0.068863	-0.0775748		-0.201236	0.233669	-0.0791843	0.180048	0.0333241
6.05868	-0.0255596	-0.231489	0.00536423	0.00206019	-0.0624061		0.237251	-0.351484	-0.0475011	-0.0681044	-0.0574597		0.237251	-0.351484	-0.206848	0.113725	-0.0518391		-0.189127	0.047983	-0.109306	0.216347	-0.00852602
6.05868	-0.0395924	-0.113607	-0.0201337	0.00420996	-0.0422807		0.12947	-0.295035	-0.0292471	-0.00354421	-0.049589		0.12947	-0.295035	-0.197163	0.0560831	-0.0766611		-0.261635	0.108899	-0.0811821	0.152379	-0.0203849
			time
			-1.99944	0	0	0	0
			-0.99862	-0.916037	4.09487	3.60913	1.41279
			0	-7.31211	4.87397	3.48618	0.144943
			1.00079	-0.49785	2.86338	-0.274116	6.20609
			1.99949	2.58162	-0.974373	-4.01812	0.665411
			2.99966	-4.46729	-5.92591	-6.86251	8.20165
			4.00109	-0.76629	-8.27743	-10.6747	9.0204
			5.00864	-2.91648	-5.85613	-7.75748	3.33241
			6.05868	-6.24061	-5.74597	-5.18391	-0.852602
			6.05868	-4.22807	-4.9589	-7.66611	-2.03849

## Sheet: 131 5um contact
time		max feret	488	mCherry	#2 (mCherry)-nocontact	#2 (488)-no contact
9.427	0.157117	2.06356	285.54	284.42	319.55	363.48
87.28	1.45467	1.54122	319.18	279.4	323.41	356.54
165.301	2.75502	1.54122	280.52	282.18	316.91	315.7
243.411	4.05685	2.09618	272.62	277.2	316.06	284.77
321.392	5.35653	2.65137	278.98	276.92	310.41	307.63
400.063	6.66772	2.26469	275.18	274.74	312.99	302.05
477.37	7.95617	2.94771	263.98	274.26	308.92	335.73
555.352	9.25587	2.06356	272.78	274.1	318.1	348.03
633.358	10.556	1.7736	272.24	289.38	317.66	324.65
711.335	11.8556	1.90654	309.32	279.06	312.4	326.43
789.382	13.1564	1.67074	346.86	291.34	314.23	326.5
866.813	14.4469	1.93201	304.36	281.86	317.26	325.7
945.299	15.755	1.93201	284.64	281.34	313.82	312.85
1023.83	17.0639	1.67074	313.4	287.46	312.56	323.23
1101.36	18.356	1.90654	271	275	311.31	338.02
1178.67	19.6445	1.89113	368.54	291.62	316.12	340.96
1257.46	20.9577	1.7736	402.16	299.68	313.77	325.84
1335.51	22.2585	1.37669	314.2	284.96	308.92	348.21
1413.36	23.556	1.50857	288.78	289.1	314.95	352.08
1491.33	24.8556	1.67074	288.5	291.56	316.19	318.94
1569.43	26.1572	1.90654	322.52	288.1	322.07	366.66
1647.42	27.457	1.54122	302.74	279	316.05	327.52
1725.41	28.7569	1.11545	323.42	289.34	311.46	293.83
1803.38	30.0563	0.808337	355.92	287.6	309.2	286.89
1881.38	31.3563	1.08728	318.72	288.9	311.03	316.3
1959.38	32.6564	1.34723	290.64	286.64	308.73	297.63
2037.36	33.9559	1.67074	293.5	281.28	308.59	301.53
2115.36	35.2559	1.64092	286.82	283.6	312.53	389.16
2193.59	36.5599	1.24557	344.14	296.66	313.98	395.17
2271.32	37.8553	0.134723	520.02	304.4	308.94	328.58
2349.32	39.1554	0.134723	641.1	302.18	312.5	348.81
2427.39	40.4565	0.134723	632.5	317.36	315.65	355.66
2505.38	41.7563	0.134723	467.46	299.86	319.77	411.23
2583.36	43.0561	1.71147	324.94	302.4	312.45	367.35
2662.16	44.3693	1.0384	359.92	294.36	315.73	349.83
2739.37	45.6562	1.24557	382.8	299.08	317.43	316.59
2817.37	46.9561	1.37669	336.88	284.6	319.21	324.99
2895.34	48.2557	1.64092	315.34	290.06	311.69	365.29
2973.46	49.5577	2.1955	338.16	287.48	313.19	348.93
3051.43	50.8573	2.03984	305.1	283.66	313.14	335.22
3129.41	52.1568	1.62263	304.42	282.6	300.89	325.71
3207.4	53.4567	1.4127	290.08	277.14	307.57	338.28
3285.4	54.7566	1.71147	292.04	274.82	304.05	350.31
3363.41	56.0568	2.18671	290.26	275.08	310.76	355.88
3441.35	57.3559	1.4127	286.8	270.3	312.64	378.38
3519.35	58.6559	1.54122	286.6	275.44	303.14	359.24
3597.44	59.9573	2.09618	292.58	276.12	315.5	368.35

## Sheet: 131 contact analysis
time	maxferet	488	mCh		delta F488	deltaF mCh	deltaf/f 488	deltaf/f mCh	time
35.2559	1.64092	286.82	283.6		0	0	0	0	-2.59933
36.5599	1.24557	344.14	296.66		57.32	13.06	0.199847	0.0460508	-1.29538
37.8553	0.134723	520.02	304.4		233.2	20.8	0.813053	0.0733427	0
39.1554	0.134723	641.1	302.18		354.28	18.58	1.2352	0.0655148	1.3001
40.4565	0.134723	632.5	317.36		345.68	33.76	1.20522	0.119041	2.60123
41.7563	0.134723	467.46	299.86		180.64	16.26	0.629803	0.0573343	3.90103
43.0561	1.71147	324.94	302.4		38.12	18.8	0.132906	0.0662906	5.20078
44.3693	1.0384	359.92	294.36		73.1	10.76	0.254864	0.0379408	6.51402
45.6562	1.24557	382.8	299.08		95.98	15.48	0.334635	0.0545839	7.80095
		no-contact 488	no-contact mCh		delta F488	deltaF mCh	deltaf/f 488	deltaf/f mCh
		389.16	312.53		0	0	0	0
		395.17	313.98		6.01	1.45	0.0154435	0.00463955
		328.58	308.94		-60.58	-3.59	-0.155669	-0.0114869
		348.81	312.5		-40.35	-0.03	-0.103685	-9.59908e-05
		355.66	315.65		-33.5	3.12	-0.0860828	0.00998304
		411.23	319.77		22.07	7.24	0.0567119	0.0231658
		367.35	312.45		-21.81	-0.08	-0.0560438	-0.000255975
		349.83	315.73		-39.33	3.2	-0.101064	0.010239
		316.59	317.43		-72.57	4.9	-0.186479	0.0156785

## Sheet: 21 5um contact
time(min)	max feret	#1 (mCherry)	#1 (488)	#2 (mCherry) nocontact	488 no contact
0.102667	0.134723	275.84	366.97	290.21	524.36
1.11157	0.706338	285.69	366.56	301.84	545.04
2.11075	0.134723	287.06	373.61	298.82	520.11
3.11145	0.706338	284.72	370.58	303.43	526.36
4.11087	0.920265	286.39	368.6	303.76	543.12
5.11085	0.56073	286.56	372.92	298.79	535.35
6.11223	0.538891	291.82	377.82	299.67	512.81
7.10855	0.821661	286.7	385.56	297.16	505.09
8.10788	0.134723	289.83	403.25	301.87	510.13
9.12167	0.435977	287.56	400.64	304.61	479.47
10.1107	0.80835	291.41	390.28	303.29	466.09
11.1102	0.435963	291.89	385.4	302.24	462.72
12.1193	0.80835	287.11	384.94	299.88	450.23
13.1127	0.737203	291.42	391.67	299.61	464.57
14.1134	0.620452	288.01	392.98	302.22	459.49
15.1134	0.134723	293.79	384.62	297.01	462.01
16.1126	0.620452	289.85	376.34	299.17	453.58
17.1134	0.737203	290.8	377.73	300.5	463.61
18.1136	1.22086	288.83	359.61	306.11	476.05
19.1134	0.435963	290.41	357.55	304.97	478.56
20.114	0.997366	286.88	348.06	310.47	505.62
21.1144	0.860192	287.17	354.23	305.76	501.32
22.1134	1.03844	287.88	366.02	305.61	493.35
23.1135	0.986737	293.26	370.6	305.03	498.09
24.1127	0.737203	291.92	365.73	309.42	518.13
25.1137	0.860192	290.74	363.02	305.8	510.59
26.1126	0.690158	294.28	363.44	309.72	493.55
27.1134	0.56073	292.58	357.87	309.33	511.75
28.1128	0.821661	296.63	370.75	313.25	497.5
29.1129	1.03844	290.4	360.98	313.11	506.42
30.1136	1.03844	290.63	346.54	317.02	490.01
31.1124	0.706338	292.62	359.8	306.29	474.48
32.1151	0.896877	296.48	370.75	308.26	460.36
33.1134	0.997366	291.85	379.6	314.23	486.5
34.1136	0.920265	290.23	381.16	314.56	480.02
35.1138	0.73723	293.09	372.75	308.06	461.11
36.114	0.737203	295.2	376.22	309.92	477.77
37.1131	0.997366	298.98	380.16	303.91	464.86
38.1138	1.16076	300.58	376.35	308.56	471.6
39.1141	0.997366	299.68	378.78	311.58	461.82
40.1131	0.920265	295.73	375.88	304.82	447.2
41.1137	1.18691	298.15	376.75	305.54	449.42
42.1126	1.29361	300.18	379.95	308.23	460.91
43.1137	1.10618	296.95	377.67	313.25	461.29
44.1141	0.737203	301.27	376.74	318.07	491.4
45.1135	0.920265	297.48	372.16	316.62	462.01
46.1161	0.737203	297.75	377.96	308.25	450.32
47.1146	1.03844	300.05	386.17	310.82	429.44
48.1133	0.706338	301.14	376.62	313.81	422.27
49.114	1.03844	294.48	366.38	306.39	415.61
50.1194	1.18691	298.4	367.41	307.51	418.95
51.1141	0.860192	300.14	363.74	309.57	420.4
52.1269	1.10621	297.76	350.97	309.27	417.07
53.1144	1.03844	295.27	353.32	313.9	414.18
54.1148	1.27795	298.09	352.57	314.42	410.78
55.1159	0.860192	301.06	352.71	306.4	399.7
56.1146	0.860192	299.48	352.82	311.07	398.88
57.1159	0.860192	298.36	352.68	315.78	407.05

## Sheet: 21 contact analysis
time	maxferet	mCh	488	mch nocontact	488 nocontact		deltaF mCh	delta F488	deltaF mCh no contact	deltaF 488 nocontact		deltaF/F mCh	deltaF/F 488	deltaF/F mCh nocontact	deltaF/F488nocontact	time
13.1127	0.737203	291.42	391.67	299.61	464.57		0	0	0	0		0	0	0	0	-2.00068
14.1134	0.620452	288.01	392.98	302.22	459.49		-3.41	1.31	2.61	-5.08		-0.0117013	0.00334465	0.00871132	-0.0109348	-1.00002
15.1134	0.134723	293.79	384.62	297.01	462.01		2.37	-7.05	-2.6	-2.56		0.00813259	-0.0179998	-0.00867795	-0.00551047	0
16.1126	0.620452	289.85	376.34	299.17	453.58		-1.57	-15.33	-0.44	-10.99		-0.00538741	-0.0391401	-0.00146858	-0.0236563	0.999217
17.1134	0.737203	290.8	377.73	300.5	463.61		-0.62	-13.94	0.89	-0.96		-0.00212751	-0.0355912	0.00297053	-0.00206643	2
18.1136	1.22086	288.83	359.61	306.11	476.05		-2.59	-32.06	6.5	11.48		-0.00888752	-0.0818546	0.0216949	0.024711	3.00027
19.1134	0.435963	290.41	357.55	304.97	478.56		-1.01	-34.12	5.36	13.99		-0.00346579	-0.0871142	0.0178899	0.0301139	4.00002
20.114	0.997366	286.88	348.06	310.47	505.62		-4.54	-43.61	10.86	41.05		-0.0155789	-0.111344	0.0362471	0.0883613	5.00063
21.1144	0.860192	287.17	354.23	305.76	501.32		-4.25	-37.44	6.15	36.75		-0.0145838	-0.0955907	0.0205267	0.0791054	6.00105
22.1134	1.03844	287.88	366.02	305.61	493.35		-3.54	-25.65	6	28.78		-0.0121474	-0.0654888	0.020026	0.0619498	7
23.1135	0.986737	293.26	370.6	305.03	498.09		1.84	-21.07	5.42	33.52		0.00631391	-0.0537953	0.0180902	0.0721527	8.00008
24.1127	0.737203	291.92	365.73	309.42	518.13		0.5	-25.94	9.81	53.56		0.00171574	-0.0662292	0.0327426	0.115289	8.9993
25.1137	0.860192	290.74	363.02	305.8	510.59		-0.68	-28.65	6.19	46.02		-0.0023334	-0.0731483	0.0206602	0.0990593	10.0003

## Sheet: 27 5um contact
time	MaxFeret [µm]	#1 (mCherry)	#1 (488)	#2 (mCherry) nocontact	#2 (488) nocontact
0.1888	0.538891	520.16	550.52	542.49	523.86
1.17637	0.43595	525.94	575.44	557.81	544.29
2.19455	0.560716	514.37	556.35	511.08	545.09
3.17575	0.673614	486.63	550.71	490.35	522.38
4.17598	0.515773	454.56	555.63	461.4	510.94
5.19718	0.538891	422.49	566.49	442.13	501.67
6.17717	0.821648	411.81	549.98	411.65	508.66
7.17702	0.673614	404.54	539.3	392.31	517.1
8.17635	1.28565	382.43	486.17	373.56	498.52
9.1773	1.64086	368.51	471.42	361.21	485.72
10.1786	0.98671	343	423.34	352.39	473.76
11.182	1.58561	333.47	424.58	356.47	471.63
12.1832	1.37669	348.74	448.66	350.01	449.28
13.1987	1.35464	359.19	463.32	332.11	432.58
14.1997	1.07778	350.88	479.39	337.69	441.32
15.2004	1.28565	335.03	445.29	332	443.71
16.2012	0.690145	336.37	444.78	327.7	422.53
17.2063	0.860165	337.77	441.77	326.81	425.37
18.201	0.43595	343.08	458.7	326.48	419.85
19.1994	0.43595	346.93	456.88	326.91	422.43
20.2001	0.404168	331.08	424.23	322.57	405.18
21.1987	0.134723	337.97	425.71	328.03	395.01
22.2013	0.134723	338.71	430.42	321.77	409.78
23.2007	0.134723	339.55	428.15	319.18	401.99
24.1997	0.134723	332.49	430.39	320.68	405.5
25.182	0.134723	336.06	422.6	323.32	398.22
26.1828	0.134723	332.81	409.16	324.28	396.01
27.183	0.134723	328.43	418.3	321.96	405.39
28.1822	0.404168	336.03	415.42	322.44	397.98
29.1823	0.134723	337.26	418.45	332.53	395.92
30.1819	0.269446	326.84	407.34	317.91	388.6
31.1823	0.134723	337.85	404.24	324.14	398.74
32.1838	0.134723	335.74	409.54	328.49	393.92
33.1829	0.404168	328.58	411.01	324.17	392.42
34.1848	0.435963	329.69	391.64	320.91	393.75
35.1832	0.325261	328.65	396.62	317.95	397.68
36.183	0.134723	321.45	391.71	317.81	388.18
37.1815	0.134723	325.64	387.69	321.67	383.66
38.2047	0.134723	328.66	390.06	321.76	391.41
39.2007	0.134723	326.01	388.11	315.72	378.02
40.182	0.269446	320.96	388.3	317.58	376.4
41.1826	0.269446	324.54	391.7	317.6	385.81
42.1838	0.269446	325.34	394.38	319.17	386.34
43.1865	0.269446	330.87	393.86	318.22	380.02
44.1835	0.269446	321.14	402.42	315.41	387.58
45.1833	0.269446	327.13	402.56	319.08	385.53
46.1825	0.134723	330.03	397.9	320.48	385.85
47.1836	0.435977	323.5	403.84	314.19	383.69
48.1829	0.134723	318.46	392	316.59	374.07
49.1847	0.269446	329.68	387.87	314.06	380.95
50.1847	0.134723	319.92	391.37	313.77	376.34
51.1979	0.134723	322.66	390.56	314.91	376.67
52.201	0.134723	318.64	394.69	310.74	371.84
53.1846	0.325261	319.04	390.59	314.63	366.29
54.2027	0.538891	319.81	394.7	313.51	371.2
55.2058	0.435977	307.08	392.15	309.99	362.39
56.2033	0.560716	314.12	388.02	309.58	365.82
57.1963	0.134723	318.08	388.64	311.39	362.01
58.1951	0.325261	316.48	385.2	307.88	364.62
59.1957	0.404168	313.86	387.58	306.64	360.64
60.1964	0.134723	317.88	384.58	308.96	364.53

## Sheet: 27contact anaysis
time	max feret	mCh	488	mCh nocontact	488 nocontact		delta FmCh	deltaF 488	delta F mCh nocontact	deltaF 488nocontact		deltaF/F mCh	deltaF/F 488	deltaF/F mCh nocontact	deltaF/F488nocontact	time
19.1994	0.43595	346.93	456.88	326.91	422.43		0	0	0	0		0	0	0	0	-1.99928
20.2001	0.404168	331.08	424.23	322.57	405.18		-15.85	-32.65	-4.34	-17.25		-0.0456864	-0.071463	-0.0132758	-0.0408352	-0.998633
21.1987	0.134723	337.97	425.71	328.03	395.01		-8.96	-31.17	1.12	-27.42		-0.0258265	-0.0682236	0.00342602	-0.0649102	0
22.2013	0.134723	338.71	430.42	321.77	409.78		-8.22	-26.46	-5.14	-12.65		-0.0236935	-0.0579146	-0.015723	-0.0299458	1.00252
23.2007	0.134723	339.55	428.15	319.18	401.99		-7.38	-28.73	-7.73	-20.44		-0.0212723	-0.062883	-0.0236457	-0.0483867	2.002
24.1997	0.134723	332.49	430.39	320.68	405.5		-14.44	-26.49	-6.23	-16.93		-0.0416222	-0.0579802	-0.0190572	-0.0400776	3.00098
25.182	0.134723	336.06	422.6	323.32	398.22		-10.87	-34.28	-3.59	-24.21		-0.031332	-0.0750306	-0.0109816	-0.0573113	3.98325
26.1828	0.134723	332.81	409.16	324.28	396.01		-14.12	-47.72	-2.63	-26.42		-0.0406999	-0.104448	-0.00804503	-0.0625429	4.98405
27.183	0.134723	328.43	418.3	321.96	405.39		-18.5	-38.58	-4.95	-17.04		-0.0533249	-0.0844423	-0.0151418	-0.040338	5.98422
28.1822	0.404168	336.03	415.42	322.44	397.98		-10.9	-41.46	-4.47	-24.45		-0.0314184	-0.0907459	-0.0136735	-0.0578794	6.9835

## Sheet: 68 contact analysis
time	max feret	488 at contact	mCh at contact	488 at non contact	mCherry at non-contact		deltaF 488 contact	deltaF mCh at contact	deltaF 488 at noncontact	deltaF mCh non contact		deltaF/F 488 contact	deltaF/F mCh contact	deltaF/F 488 nocontact	deltaF/F mCh nocontact	time
30.1563	0.986737	317.81	303.98	301.78	303.4		0	0	0	0		0	0	0	0	-1.99944
31.1571	0.269446	317.4	306.3	306.76	302.67		-0.41	2.32	4.98	-0.73		-0.00129008	0.00763208	0.0165021	-0.00240606	-0.99862
32.1557	0.134723	313.78	303.77	296.77	299.83		-4.03	-0.21	-5.01	-3.57		-0.0126805	-0.000690835	-0.0166015	-0.0117666	0
33.1565	0.134723	317.25	302.02	300.33	298.18		-0.56	-1.96	-1.45	-5.22		-0.00176206	-0.00644779	-0.00480482	-0.017205	1.00079
34.1552	0.404168	314.5	301.17	298.35	297.53		-3.31	-2.81	-3.43	-5.87		-0.010415	-0.00924403	-0.0113659	-0.0193474	1.99949
35.1554	0.860192	312.2	302.05	295.67	296.27		-5.61	-1.93	-6.11	-7.13		-0.0176521	-0.0063491	-0.0202465	-0.0235003	2.99966
36.1568	1.24559	311.08	300.3	294.32	295.86		-6.73	-3.68	-7.46	-7.54		-0.0211762	-0.0121061	-0.02472	-0.0248517	4.00109
37.1644	0.56073	311.04	299.33	294.08	295.42		-6.77	-4.65	-7.7	-7.98		-0.021302	-0.0152971	-0.0255153	-0.0263019	5.00864
38.2144	1.22084	308.83	298.83	293.04	295.18		-8.98	-5.15	-8.74	-8.22		-0.0282559	-0.0169419	-0.0289615	-0.0270929	6.05868
39.1566	0.808337	304.67	299.44	289.68	296.26		-13.14	-4.54	-12.1	-7.14		-0.0413455	-0.0149352	-0.0400954	-0.0235333	7.00089
40.1568	0.673614	305.02	295.44	287.21	292.27		-12.79	-8.54	-14.57	-11.13		-0.0402442	-0.028094	-0.0482802	-0.0366842	8.00106
41.1568	0.986737	304.06	297.45	287.77	291.18		-13.75	-6.53	-14.01	-12.22		-0.0432648	-0.0214817	-0.0464245	-0.0402769	9.00104

## Sheet: 102 5um contact
time		max feret	#1 (mCherry)	#1 (488)	#2 (mCherry)-nocontact	#2 (488)-no contact
1.289	0.0214833	1.58561	402.59	409.31	411.32	419.81
79.537	1.32562	1.2208	403.11	424.99	405.17	425.29
157.36	2.62267	0.98671	405.93	438.47	414.41	442.48
235.335	3.92225	0.860165	410.84	443.95	409.05	440.86
313.342	5.22237	0.860165	403.5	438.68	403.92	442.74
391.355	6.52258	0.325248	396.45	446.77	400.93	445.22
469.315	7.82192	0.269446	397.39	442.37	399.76	442.81
547.333	9.12222	0.134723	403.13	446.81	398.11	444.09
625.354	10.4226	0.134723	405.74	443.13	407.34	435.55
703.391	11.7232	0.134723	402.15	441.1	409.63	433.46
781.379	13.023	0.134723	400.87	437.51	416.41	439.71
859.351	14.3225	0.269446	396.25	425.99	412.35	414.37
937.367	15.6228	0.404168	399.92	417.7	411.94	412.16
1015.37	16.9229	0.134723	400.5	421.39	406.32	402.57
1093.35	18.2225	0.435963	404.12	399.55	415.91	393.42
1171.34	19.5223	0.325261	397.83	399.28	408.02	387.95
1249.36	20.8227	0.325248	398.99	402.47	403	381.06
1327.32	22.122	0.404168	398.62	410.25	403.75	391.05
1405.36	23.4226	0.269446	401.66	410.96	403.2	386.98
1483.42	24.7237	0.325248	398.66	407.03	400.48	391.78
1561.36	26.0227	0.538891	401.08	412.43	401.39	397.21
1639.7	27.3284	0.43595	403.35	415.21	398.3	392.98
1717.37	28.6229	0.269446	405.93	424.5	396.44	407.17
1795.39	29.9232	0.43595	412.03	433.75	397.59	405.87
1873.34	31.2222	0.515773	409.53	446.92	399.84	412.89
1951.34	32.5223	1.10613	408.62	444.35	405.77	422.26
2029.37	33.8229	1.18684	412.06	457.12	401.21	421.79
2107.38	35.1229	1.40563	413.73	447.17	403.34	425.53
2185.35	36.4225	1.2208	405.48	454.62	397.79	427.55
2263.37	37.7228	1.18684	410.35	450.72	400.39	422.62
2341.37	39.0229	1.2208	411.93	451.14	401.54	426.09
2419.48	40.3246	1.10613	411.95	453.86	404.26	430.81
2497.35	41.6226	1.28565	414.62	460.58	405.42	432.5

## Sheet: 102 contact analysis
time	maxferet	mCh contact	488 contact	mCh nocontact	488 nocontact		deltaF mCh contact	deltaF 488 contact	deltaF mCh nocontact	deltaF 488 nocontact		deltaF/F mCh contact	deltaF/F 488 contact	deltaF/F mCh nocontact	deltaF/F 488 nocontact	time
6.52258	0.325248	396.45	446.77	400.93	445.22		0	0	0	0		0	0	0	0	-2.59963
7.82192	0.269446	397.39	442.37	399.76	442.81		0.94	-4.4	-1.17	-2.41		0.00237104	-0.00984847	-0.00291822	-0.00541305	-1.3003
9.12222	0.134723	403.13	446.81	398.11	444.09		6.68	0.04	-2.82	-1.13		0.0168495	8.95315e-05	-0.00703365	-0.00253807	0
10.4226	0.134723	405.74	443.13	407.34	435.55		9.29	-3.64	6.41	-9.67		0.023433	-0.00814737	0.0159878	-0.0217196	1.30035
11.7232	0.134723	402.15	441.1	409.63	433.46		5.7	-5.67	8.7	-11.76		0.0143776	-0.0126911	0.0216995	-0.0264139	2.60097
13.023	0.134723	400.87	437.51	416.41	439.71		4.42	-9.26	15.48	-5.51		0.0111489	-0.0207265	0.0386102	-0.0123759	3.90077
14.3225	0.269446	396.25	425.99	412.35	414.37		-0.2	-20.78	11.42	-30.85		-0.000504477	-0.0465116	0.0284838	-0.0692916	5.2003
15.6228	0.404168	399.92	417.7	411.94	412.16		3.47	-29.07	11.01	-33.06		0.00875268	-0.065067	0.0274612	-0.0742554	6.50057
16.9229	0.134723	400.5	421.39	406.32	402.57		4.05	-25.38	5.39	-42.65		0.0102157	-0.0568078	0.0134437	-0.0957953	7.80068
18.2225	0.435963	404.12	399.55	415.91	393.42		7.67	-47.22	14.98	-51.8		0.0193467	-0.105692	0.0373631	-0.116347	9.1003
19.5223	0.325261	397.83	399.28	408.02	387.95		1.38	-47.49	7.09	-57.27		0.00348089	-0.106296	0.0176839	-0.128633	10.4001
20.8227	0.325248	398.99	402.47	403	381.06		2.54	-44.3	2.07	-64.16		0.00640686	-0.0991562	0.005163	-0.144109	11.7005

[truncated: 8 more sheets: 103 5um contact, 103 contact analysis, 137 5um contact, 137 contact analysis, 142 5um contact analysis, 142 contact analysis,  analysis, Sheet2]
