# Supplementary material for: Actin assembly and non-muscle myosin activity drive dendrite retraction in an UNC-6/Netrin dependent self-avoidance response
Source: PLoS Genet. 2019 Jun 20;15(6):e1008228. doi: 10.1371/journal.pgen.1008228 (PMC6605669; doi:10.1371/journal.pgen.1008228)
Supplement: S1 Data — (ZIP) [file pgen.1008228.s011.zip › Excel sheets_data/PVD score sheet_plos genetics.xlsx]

## Sheet: wdIs52
Strain	wdIs52
	Date /folder	Series	Side (up)	#V 2ary	#D 2ary	Total 2ary	#V 3ary SA opportunities	#D 3ary SA opportunites	Total 3ary SA opportunities	#V 3ary SA D	#D 3ary SA D	Total 3ary SA D	% V3 SA D	% D3 SA D	% 3ary SA D
1	08-18-14 wdIs52	2	L	16	19	35	15	18	33	0	0	0	0	0	0	0
2		4&6	L	15	18	33	14	17	31	1	0	1	0.0714286	0	0.0322581	3.22581
3		8&10	R	15	20	35	14	19	33	0	2	2	0	0.105263	0.0606061	6.06061
4		12&14	L	22	24	46	21	23	44	0	0	0	0	0	0	0
5		16	don't know cord placement (V and D arbitary)	11	19	30	10	18	28	0	0	0	0	0	0	0
6		18&20	don't know cord placement (V and D arbitary)	11	23	34	10	22	32	0	0	0	0	0	0	0
7		22&24	L	16	18	34	15	17	32	0	1	1	0	0.0588235	0.03125	3.125									l
8		24&26	R	16	18	34	15	17	32	0	0	0	0	0	0	0
9		24&26	L	17	20	37	16	19	35	1	2	3	0.0625	0.105263	0.0857143	8.57143
10		33&35	R	14	21	35	13	20	33	0	0	0	0	0	0	0
11		35&37	L	15	24	39	14	23	37	0	0	0	0	0	0	0
12	2014-08-21	1	R	14	19	33	13	18	31	0	0	0	0	0	0	0
13		3&4	R	13	15	28	12	14	26	2	2	4	0.166667	0.142857	0.153846	15.3846
14		7&9	R	13	13	26	12	12	24	0	0	0	0	0	0	0
15		11&13	L	14	16	30	13	15	28	0	1	1	0	0.0666667	0.0357143	3.57143
16		13&17	L	15	24	39	14	23	37	0	0	0	0	0	0	0
17		23	L	16	20	36	15	19	34	0	0	0	0	0	0	0
18		25	R	11	15	26	10	14	24	0	1	1	0	0.0714286	0.0416667	4.16667
19		28&30	R	9	14	23	8	13	21	0	1	1	0	0.0769231	0.047619	4.7619
20		32&34	R	10	11	21	9	10	19	0	0	0	0	0	0	0
21		36&38	L	19	21	40	18	20	38	0	0	0	0	0	0	0
22		40&42	R	13	17	30	12	16	28	1	0	1	0.0833333	0	0.0357143	3.57143
23		44&46	L	15	21	36	14	20	34	0	1	1	0	0.05	0.0294118	2.94118
24		48&50	R	14	15	29	13	14	27	0	0	0	0	0	0	0
25		53	L	15	23	38	14	22	36	0	1	1	0	0.0454545	0.0277778	2.77778
Average
Nikon images with nmy-1csRNAi;wdIs52
	Date /folder	Series	Side (up)	#V 2ary	#D 2ary	Total 2ary	#V 3ary SA opportunities	#D 3ary SA opportunites	Total 3ary SA opportunities	#V 3ary SA D	#D 3ary SA D	Total 3ary SA D	% V3 SA D	% D3 SA D	% 3ary SA D
	2015-08-10	1	R	7	14	21	6	13	19	2	2	4	0.333333	0.153846	0.210526
	2015-08-13	1,2,3	L	15	22	37	14	21	35	0	2	2	0	0.0952381	0.0571429
		5,6,7	L	18	23	41	17	22	39	2	2	4	0.117647	0.0909091	0.102564
		11,12,13,14	R	14	10	24	13	9	22	2	1	3	0.153846	0.111111	0.136364
		21-24	L	12	17	29	11	16	27	0	0	0	0	0	0
	2015-08-19	1, 2,3	L	14	19	33	13	18	31	0	5	5	0	0.277778	0.16129
		4,5	L	14	22	36	13	21	34	1	8	9	0.0769231	0.380952	0.264706
		6,7	R	12	14	26	11	13	24	0	2	2	0	0.153846	0.0833333
		8,9,10	R	15	24	39	14	23	37	0	5	5	0	0.217391	0.135135
		11,12,13,14	L	21	25	46	20	24	44	1	1	2	0.05	0.0416667	0.0454545
		15,16	R	14	21	35	13	20	33	0	3	3	0	0.15	0.0909091
		17,18,19	L	16	25	41	15	24	39	1	5	6	0.0666667	0.208333	0.153846
		1,2,3	R	18	13	31	17	12	29	3	4	7	0.176471	0.333333	0.241379
		4,5,6,	L	18	22	40	17	21	38	2	0	2	0.117647	0	0.0526316
		10,11	R	11	21	32	10	20	30	3	1	4	0.3	0.05	0.133333
		13,14	L	15	19	34	14	18	32	1	1	2	0.0714286	0.0555556	0.0625

## Sheet: nmy-1
Strain	nmy-1sb113;wdIs52
	Date /folder	Series	Side (up)	#V 2ary	#D 2ary	Total 2ary	#V 3ary SA opportunities	#D 3ary SA opportunites	Total 3ary SA opportunities	#V 3ary SA D	#D 3ary SA D	Total 3ary SA D	% V3 SA D	% D3 SA D	% 3ary SA D
1	2014-08-07	2	L	15	17	32	14	16	30	2	0	2	0.142857	0	0.0666667	6.66667
2		4&6	R	12	17	29	11	16	27	1	1	2	0.0909091	0.0625	0.0740741	7.40741
3		8&10	R	11	15	26	10	14	24	1	3	4	0.1	0.214286	0.166667	16.6667
4		12	R	14	16	30	13	15	28	0	2	2	0	0.133333	0.0714286	7.14286
5		14&16	R	14	16	30	13	15	28	0	3	3	0	0.2	0.107143	10.7143
6		18	R	18	25	43	17	24	41	1	1	2	0.0588235	0.0416667	0.0487805	4.87805
7		20	L	18	21	39	17	20	37	2	0	2	0.117647	0	0.0540541	5.40541
8		22&24	L	20	21	41	19	20	39	1	0	1	0.0526316	0	0.025641	2.5641
9		26	L	18	20	38	17	19	36	0	1	1	0	0.0526316	0.0277778	2.77778
10		28&30	R	20	17	37	19	16	35	1	0	1	0.0526316	0	0.0285714	2.85714
11		32	R	13	20	33	12	19	31	0	3	3	0	0.157895	0.0967742	9.67742
12		34	don't know cord placement (V and D arbitary)	14	9	23	13	8	21	1	1	2	0.0769231	0.125	0.0952381	9.52381
13	2014-08-19	2	L	14	23	37	13	22	35	1	1	2	0.0769231	0.0454545	0.0571429	5.71429
14		6&8	L	11	20	31	10	19	29	1	5	6	0.1	0.263158	0.206897	20.6897
15		10	L	8	16	24	7	15	22	0	1	1	0	0.0666667	0.0454545	4.54545
16		12	R	10	18	28	9	17	26	4	4	8	0.444444	0.235294	0.307692	30.7692
17		14	R	9	10	19	8	9	17	0	1	1	0	0.111111	0.0588235	5.88235
18		16	L	17	19	36	16	18	34	0	3	3	0	0.166667	0.0882353	8.82353
19		18	R	17	17	34	16	16	32	5	1	6	0.3125	0.0625	0.1875	18.75
20		24	R	11	15	26	10	14	24	1	2	3	0.1	0.142857	0.125	12.5
21		26&28	L	11	16	27	10	15	25	0	1	1	0	0.0666667	0.04	4
22	2014-08-21	3	L	13	18	31	12	17	29	1	4	5	0.0833333	0.235294	0.172414	17.2414
23		5&7	L	18	19	37	17	18	35	1	2	3	0.0588235	0.111111	0.0857143	8.57143
24		9&11	L	17	15	32	16	14	30	0	1	1	0	0.0714286	0.0333333	3.33333
25		9&13	L	16	17	33	15	16	31	0	1	1	0	0.0625	0.0322581	3.22581
Average															0.0921312
Pvalue with wdIs52															0.000113093
Cody's images	nmy-1
	Date /folder	Series	Side (up)	#V 2ary	#D 2ary	Total 2ary	#V 3ary SA opportunities	#D 3ary SA opportunites	Total 3ary SA opportunities	#V 3ary SA D	#D 3ary SA D	Total 3ary SA D	% V3 SA D	% D3 SA D	% 3ary SA D
	2012-05-14	4	L	11	20	31	10	19	29	0	5	5	0	0.263158	0.172414
		7	L	14	24	38	13	23	36	2	2	4	0.153846	0.0869565	0.111111
		9	L	17	21	38	16	20	36	3	5	8	0.1875	0.25	0.222222
		11	L	14	16	30	13	15	28	4	5	9	0.307692	0.333333	0.321429
		15	( not sure)	12	15	27	11	14	25	0	4	4	0	0.285714	0.16
		21	(not sure)	20	14	34	19	13	32	5	1	6	0.263158	0.0769231	0.1875
		25	R	11	17	28	10	16	26	0	3	3	0	0.1875	0.115385
		27	R	15	12	27	14	11	25	2	2	4	0.142857	0.181818	0.16
														AVG	0.181258
Nikon images with newly built nmy-1;wdIs52
	Date /folder	Series	Side (up)	#V 2ary	#D 2ary	Total 2ary	#V 3ary SA opportunities	#D 3ary SA opportunites	Total 3ary SA opportunities	#V 3ary SA D	#D 3ary SA D	Total 3ary SA D	% V3 SA D	% D3 SA D	% 3ary SA D
	2014-10-29	1	R	12	16	28	11	15	26	2	5	7	0.181818	0.333333	0.269231	26.9231
		1002	R	9	10	19	8	9	17	2	2	4	0.25	0.222222	0.235294	23.5294
		1004&1005	L	18	21	39	17	20	37	6	11	17	0.352941	0.55	0.459459	45.9459
		1008&1009	R	12	16	28	11	15	26	4	7	11	0.363636	0.466667	0.423077	42.3077
		1010&1011	L	12	15	27	11	14	25	5	1	6	0.454545	0.0714286	0.24	24
		1011&1012	R	8	11	19	7	10	17	2	2	4	0.285714	0.2	0.235294	23.5294
		1013&1014	R	10	14	24	9	13	22	0	2	2	0	0.153846	0.0909091	9.09091
		1014&1015	R	12	19	31	11	18	29	1	1	2	0.0909091	0.0555556	0.0689655	6.89655
		1017&1018	L	16	17	33	15	16	31	4	4	8	0.266667	0.25	0.258065	25.8065
	2014-10-30	1&1001	R	12	16	28	11	15	26	1	2	3	0.0909091	0.133333	0.115385	11.5385
		004&005	L	17	19	36	16	18	34	2	0	2	0.125	0	0.0588235	5.88235
		7	R	12	15	27	11	14	25	2	1	3	0.181818	0.0714286	0.12	12
		6	L	15	10	25	14	9	23	1	2	3	0.0714286	0.222222	0.130435	13.0435
														Average	0.208072
														SD	0.0354361
								wdIs52	2	0.00723047	0.723047
								nmy-1(sb113)	21	0.0354361	3.54361
Rescue
	Date /folder	Series	Side (up)	#V 2ary	#D 2ary	Total 2ary	#V 3ary SA opportunities	#D 3ary SA opportunites	Total 3ary SA opportunities	#V 3ary SA D	#D 3ary SA D	Total 3ary SA D	% V3 SA D	% D3 SA D	% 3ary SA D	other defects
	8.16.16	1,2,3	R	10	19	29	9	18	27	0	1	1	0	0.0555556	0.037037	3.7037
		1,2,3	R	10	19	29	9	18	27	0	1	1	0	0.0555556	0.037037	3.7037
		4,5,6	L	15	13	28	14	12	26	0	1	1	0	0.0833333	0.0384615	3.84615
		7,8,9	R	12	16	28	11	15	26	1	1	2	0.0909091	0.0666667	0.0769231	7.69231
		10,11,12	R	13	19	32	12	18	30	2	1	3	0.166667	0.0555556	0.1	10
		13		13	18	31	12	17	29	0	3	3	0	0.176471	0.103448	10.3448
		14,15	R	14	18	32	13	17	30	2	2	4	0.153846	0.117647	0.133333	13.3333
		16,17,18	R	10	22	32	9	21	30	0	0	0	0	0	0	0
		16.17,18	R	9	14	23	8	13	21	0	0	0	0	0	0	0
		19,20,21	L	19	17	36	18	16	34	1	0	1	0.0555556	0	0.0294118	2.94118
		23,24,25,26	L	16	26	42	15	25	40	2	2	4	0.133333	0.08	0.1	10
																		t test	0.00132818
wdIs52														Average	0.0596047
																		t test	0.031593
	Date /folder	Series	Side (up)	#V 2ary	#D 2ary	Total 2ary	#V 3ary SA opportunities	#D 3ary SA opportunites	Total 3ary SA opportunities	#V 3ary SA D	#D 3ary SA D	Total 3ary SA D	% V3 SA D	% D3 SA D	% 3ary SA D
1	08-18-14 wdIs52	2	L	16	19	35	15	18	33	0	0	0	0	0	0	0
2		4&6	L	15	18	33	14	17	31	1	0	1	0.0714286	0	0.0322581	3.22581
3		8&10	R	15	20	35	14	19	33	0	2	2	0	0.105263	0.0606061	6.06061
4		12&14	L	22	24	46	21	23	44	0	0	0	0	0	0	0
5		16	don't know cord placement (V and D arbitary)	11	19	30	10	18	28	0	0	0	0	0	0	0
6		18&20	don't know cord placement (V and D arbitary)	11	23	34	10	22	32	0	0	0	0	0	0	0
7		22&24	L	16	18	34	15	17	32	0	1	1	0	0.0588235	0.03125	3.125
8		24&26	R	16	18	34	15	17	32	0	0	0	0	0	0	0
9		24&26	L	17	20	37	16	19	35	1	2	3	0.0625	0.105263	0.0857143	8.57143
10		33&35	R	14	21	35	13	20	33	0	0	0	0	0	0	0
11		35&37	L	15	24	39	14	23	37	0	0	0	0	0	0	0
12	2014-08-21	1	R	14	19	33	13	18	31	0	0	0	0	0	0	0
13		3&4	R	13	15	28	12	14	26	2	2	4	0.166667	0.142857	0.153846	15.3846
14		7&9	R	13	13	26	12	12	24	0	0	0	0	0	0	0
15		11&13	L	14	16	30	13	15	28	0	1	1	0	0.0666667	0.0357143	3.57143
16		13&17	L	15	24	39	14	23	37	0	0	0	0	0	0	0
17		23	L	16	20	36	15	19	34	0	0	0	0	0	0	0
18		25	R	11	15	26	10	14	24	0	1	1	0	0.0714286	0.0416667	4.16667
19		28&30	R	9	14	23	8	13	21	0	1	1	0	0.0769231	0.047619	4.7619
20		32&34	R	10	11	21	9	10	19	0	0	0	0	0	0	0
21		36&38	L	19	21	40	18	20	38	0	0	0	0	0	0	0
22		40&42	R	13	17	30	12	16	28	1	0	1	0.0833333	0	0.0357143	3.57143
23		44&46	L	15	21	36	14	20	34	0	1	1	0	0.05	0.0294118	2.94118
24		48&50	R	14	15	29	13	14	27	0	0	0	0	0	0	0
25		53	L	15	23	38	14	22	36	0	1	1	0	0.0454545	0.0277778	2.77778

## Sheet: unc-34
Strain	unc-34(gm104);wdIs52
	Date /folder	Series	Side (up)	#V 2ary	#D 2ary	Total 2ary	#V 3ary SA opportunities	#D 3ary SA opportunites	Total 3ary SA opportunities	#V 3ary SA D	#D 3ary SA D	Total 3ary SA D	% V3 SA D	% D3 SA D	% 3ary SA D	Additional defects
	2014-09-03	1														2 cell bodies, branches, unable to see clear secondary, tertiary and quatenary branches
		5&7	L	13	11	24	12	10	22	1	4	5	0.0833333	0.4	0.227273	multiple primary branches
		9	R	5	8	13	4	7	11	0	3	3	0	0.428571	0.272727	weird posterior side. Secondary branches don’t arise from 1o branches
		26	L	4	4	8	3	3	6	1	1	2	0.333333	0.333333	0.333333	no specific primary branches but posterior side of cell body can be distinguished
		34	not sure	10	15	25	9	14	23	0	3	3	0	0.214286	0.130435
		40	R	5	7	12	4	6	10	0	3	3	0	0.5	0.3	very few secondary branches, multiple primary branches
		42	L	14	8	22	13	7	20	3	2	5	0.230769	0.285714	0.25	primary and teriary branch unite toward posterior
		44 and 46	L	16	29	45	15	28	43	1	6	7	0.0666667	0.214286	0.162791
		48	L	9	8	17	8	7	15	2	3	5	0.25	0.428571	0.333333	no primary branch on posterior side
		50	L	8	11	19	7	10	17	0	3	3	0	0.3	0.176471
	2014-09-09	3	L	5	21	26	4	20	24	0	3	3	0	0.15	0.125	very few secondary branches on ventral side, almost no quatenary branches
		7	R	15	9	24	14	8	22	0	0	0	0	0	0	very few quatenary branches
		11&13	R	5	13	18	4	12	16	3	2	5	0.75	0.166667	0.3125	weird primary branches, not from the same region of the cell body
		19	not sure	24	8	32	23	7	30	1	0	1	0.0434783	0	0.0333333	dispropotionate developments of secondary and teriary branches
		23	L	4	2	6	3	1	4	0	1	1	0	1	0.25	very short primary branch on the anterior side of cell body
	2014-09-26	3	L	6	14	20	5	13	18	0	7	7	0	0.538462	0.388889	primary branch does not follow wild-type trajectory
		13	L	6	5	11	5	4	9	1	2	3	0.2	0.5	0.333333
		7	R	6	19	25	5	18	23	0	2	2	0	0.111111	0.0869565
																22.7273
														Average	0.21861	27.2727
															0.0269885	33.3333				no. of primary dendrite branch defects
																13.0435				0.625	62.5
															0.0269885	30
																25
																16.2791
2014-09-03	no primary branches 11,13,20,24,28,30,32,38,50L															33.3333
2014-09-09	no primary branches 1,5,25															17.6471
																12.5
																0
																31.25
																3.33333
																25
																38.8889
																33.3333
																8.69565

## Sheet: nmy-1csRNAi
Nikon images with nmy-1csRNAi;wdIs52
	Date /folder	Series	Side (up)	#V 2ary	#D 2ary	Total 2ary	#V 3ary SA opportunities	#D 3ary SA opportunites	Total 3ary SA opportunities	#V 3ary SA D	#D 3ary SA D	Total 3ary SA D	% V3 SA D	% D3 SA D	% 3ary SA D
	2015-08-10	1	R	7	14	21	6	13	19	2	2	4	0.333333	0.153846	0.210526	21.0526
	2015-08-13	1,2,3	L	15	22	37	14	21	35	0	2	2	0	0.0952381	0.0571429	5.71429
		5,6,7	L	18	23	41	17	22	39	2	2	4	0.117647	0.0909091	0.102564	10.2564
		11,12,13,14	R	14	10	24	13	9	22	2	1	3	0.153846	0.111111	0.136364	13.6364
		21-24	L	12	17	29	11	16	27	0	0	0	0	0	0	0
	2015-08-19	1, 2,3	L	14	19	33	13	18	31	0	5	5	0	0.277778	0.16129	16.129
		4,5	L	14	22	36	13	21	34	1	8	9	0.0769231	0.380952	0.264706	26.4706
		6,7	R	12	14	26	11	13	24	0	2	2	0	0.153846	0.0833333	8.33333
		8,9,10	R	15	24	39	14	23	37	0	5	5	0	0.217391	0.135135	13.5135
		11,12,13,14	L	21	25	46	20	24	44	1	1	2	0.05	0.0416667	0.0454545	4.54545
		15,16	R	14	21	35	13	20	33	0	3	3	0	0.15	0.0909091	9.09091
		17,18,19	L	16	25	41	15	24	39	1	5	6	0.0666667	0.208333	0.153846	15.3846
		1,2,3	R	18	13	31	17	12	29	3	4	7	0.176471	0.333333	0.241379	24.1379
		4,5,6,	L	18	22	40	17	21	38	2	0	2	0.117647	0	0.0526316	5.26316
		10,11	R	11	21	32	10	20	30	3	1	4	0.3	0.05	0.133333	13.3333
		13,14	L	15	19	34	14	18	32	1	1	2	0.0714286	0.0555556	0.0625	6.25
														Avg	0.120695	12
																2
												wdIs52	2
												nmy-1(sb113)	21
												nmy-1csRNAi	12

## Sheet: nmy-1(sb115)
	Date /folder	Series	Side (up)	#V 2ary	#D 2ary	Total 2ary	#V 3ary SA opportunities	#D 3ary SA opportunites	Total 3ary SA opportunities	#V 3ary SA D	#D 3ary SA D	Total 3ary SA D	% V3 SA D	% D3 SA D	% 3ary SA D
	2015-10-02	3	R	5	10	15	4	9	13	0	1	1	0	0.111111	0.0769231	7.69231
		8	L	9	17	26	8	16	24	0	6	6	0	0.375	0.25	25
		10	L	13	23	36	12	22	34	2	6	8	0.166667	0.272727	0.235294	23.5294
		10	R	21	16	37	20	15	35	1	1	2	0.05	0.0666667	0.0571429	5.71429
		10	L	13	21	34	12	20	32	1	8	9	0.0833333	0.4	0.28125	28.125
		14	L	11	17	28	10	16	26	1	1	2	0.1	0.0625	0.0769231	7.69231
		18	R	12	11	23	11	10	21	1	2	3	0.0909091	0.2	0.142857	14.2857
	2015-10-07	5	L	12	17	29	11	16	27	0	2	2	0	0.125	0.0740741	7.40741
		7	R	11	16	27	10	15	25	3	1	4	0.3	0.0666667	0.16	16
		11	R	7	15	22	6	14	20	1	2	3	0.166667	0.142857	0.15	15
		13	L	16	22	38	15	21	36	0	4	4	0	0.190476	0.111111	11.1111
	2015-10-09	2	R	9	7	16	8	6	14	0	1	1	0	0.166667	0.0714286	7.14286
		4	R	12	14	26	11	13	24	0	2	2	0	0.153846	0.0833333	8.33333
		4	R	10	12	22	9	11	20	1	4	5	0.111111	0.363636	0.25	25
		4	R	9	17	26	8	16	24	1	4	5	0.125	0.25	0.208333	20.8333
		5&7	R	13	18	31	12	17	29	2	5	7	0.166667	0.294118	0.241379	24.1379
		9	L	15	21	36	14	20	34	1	4	5	0.0714286	0.2	0.147059	14.7059
		14	R	8	16	24	7	15	22	0	4	4	0	0.266667	0.181818	18.1818
		16	L	16	23	39	15	22	37	1	1	2	0.0666667	0.0454545	0.0540541	5.40541
		18	R	12	15	27	11	14	25	1	3	4	0.0909091	0.214286	0.16	16
		24	R	6	16	22	5	15	20	0	3	3	0	0.2	0.15	15
														AVG	0.150618

## Sheet: wsp-1(gm324)
	Date /folder	Series	Side (up)	#V 2ary	#D 2ary	Total 2ary	#V 3ary SA opportunities	#D 3ary SA opportunites	Total 3ary SA opportunities	#V 3ary SA D	#D 3ary SA D	Total 3ary SA D	% V3 SA D	% D3 SA D	% 3ary SA D	other defects
	2015-10-19	1&6	L	17	23	40	16	22	38	2	3	5	0.125	0.136364	0.131579			13.1579
		8&10	R	14	9	23	13	8	21	2	1	3	0.153846	0.125	0.142857			14.2857
		12&16	R	10	20	30	9	19	28	1	0	1	0.111111	0	0.0357143			3.57143
		18&20	R	11	19	30	10	18	28	1	0	1	0.1	0	0.0357143			3.57143
		27&29	L	16	18	34	15	17	32	2	3	5	0.133333	0.176471	0.15625			15.625
		31	R	17	17	34	16	16	32	3	2	5	0.1875	0.125	0.15625			15.625
		43&45	L	15	22	37	14	21	35	0	1	1	0	0.047619	0.0285714			2.85714
		49	L	13	23	36	12	22	34	1	2	3	0.0833333	0.0909091	0.0882353			8.82353		wild-type	2	3.6
		53	L	11	18	29	10	17	27	1	1	2	0.1	0.0588235	0.0740741			7.40741		wsp-1(gm324)	12	8.3
	2015-10-20	4	L	18	19	37	17	18	35	4	7	11	0.235294	0.388889	0.314286			31.4286
		6	L	15	17	32	14	16	30	1	0	1	0.0714286	0	0.0333333			3.33333
		9&11	R	10	21	31	9	20	29	3	5	8	0.333333	0.25	0.275862			27.5862
		13&15	R	10	19	29	9	18	27	0	3	3	0	0.166667	0.111111			11.1111
		17	R	9	10	19	8	9	17	0	0	0	0	0	0			0
		19	L	20	26	46	19	25	44	3	7	10	0.157895	0.28	0.227273			22.7273		0.05	5
		21&23	R	16	14	30	15	13	28	1	0	1	0.0666667	0	0.0357143			3.57143
		31	L	12	22	34	11	21	32	2	2	4	0.181818	0.0952381	0.125			12.5
		33	R	11	20	31	10	19	29	0	4	4	0	0.210526	0.137931			13.7931
		35	L	23	12	35	22	11	33	3	2	5	0.136364	0.181818	0.151515			15.1515
		37&39	R	22	21	43	21	20	41	1	3	4	0.047619	0.15	0.097561			9.7561
														Average	0.117942	0.0837824

## Sheet: PVDmch nmy-1(sb113)
	Date /folder	Series	Side (up)	#V 2ary	#D 2ary	Total 2ary	#V 3ary SA opportunities	#D 3ary SA opportunites	Total 3ary SA opportunities	#V 3ary SA D	#D 3ary SA D	Total 3ary SA D	% V3 SA D	% D3 SA D	% 3ary SA D	other defects
	2016-02-15	1&2	L	18	24	42	17	23	40	2	6	8	0.117647	0.26087	0.2
		3&4	R	14	9	23	13	8	21	0	1	1	0	0.125	0.047619
		5	L	10	17	27	9	16	25	2	1	3	0.222222	0.0625	0.12
	2016-02-16	3	R	9	16	25	8	15	23	2	3	5	0.25	0.2	0.217391
		1&2	L	11	19	30	10	18	28	1	2	3	0.1	0.111111	0.107143
		4	L	14	18	32	13	17	30	0	0	0	0	0	0
		6&7	L	8	18	26	7	17	24	0	3	3	0	0.176471	0.125
														Avg	0.116736

## Sheet: unc-6 wsp-1
	Date /folder	Series	Side (up)	#V 2ary	#D 2ary	Total 2ary	#V 3ary SA opportunities	#D 3ary SA opportunites	Total 3ary SA opportunities	#V 3ary SA D	#D 3ary SA D	Total 3ary SA D	% V3 SA D	% D3 SA D	% 3ary SA D	other defects
	2015-03-07	1	L													multiple primary branches
		2														multiple primary branches
		5	R	14	14	28	13	13	26	2	0	2	0.153846	0	0.0769231					7.69231
		6	R	11	9	20	10	8	18	1	0	1	0.1	0	0.0555556	axon does not reach V.C. and there might be 2 axons				5.55556
		8	L	12	14	26	11	13	24	1	1	2	0.0909091	0.0769231	0.0833333					8.33333
		11&12	R	9	12	21	8	11	19	2	2	4	0.25	0.181818	0.210526					21.0526
		13&14	L	9	10	19	8	9	17	1	3	4	0.125	0.333333	0.235294					23.5294
		15&16	R	11	11	22	10	10	20	2	1	3	0.2	0.1	0.15					15
		17&18	R	11	13	24	10	12	22	1	0	1	0.1	0	0.0454545					4.54545
		19	R	14	15	29	13	14	27	2	1	3	0.153846	0.0714286	0.111111					11.1111
		20&21	L	7	12	19	6	11	17	1	2	3	0.166667	0.181818	0.176471					17.6471
		25&26	L	9	12	21	8	11	19	1	4	5	0.125	0.363636	0.263158					26.3158
														AVG	0.140783
														S.D	0.0779892
	Date /folder	Series	Side (up)	#V 2ary	#D 2ary	Total 2ary	#V 3ary SA opportunities	#D 3ary SA opportunites	Total 3ary SA opportunities	#V 3ary SA D	#D 3ary SA D	Total 3ary SA D	% V3 SA D	% D3 SA D	% 3ary SA D	other defects
	2015-10-19	1&6	L	17	23	40	16	22	38	2	3	5	0.125	0.136364	0.131579					13.1579
		8&10	R	14	9	23	13	8	21	2	1	3	0.153846	0.125	0.142857					14.2857
		12&16	R	10	20	30	9	19	28	1	0	1	0.111111	0	0.0357143					3.57143
		18&20	R	11	19	30	10	18	28	1	0	1	0.1	0	0.0357143	multiple primary branches				3.57143
		27&29	L	16	18	34	15	17	32	2	3	5	0.133333	0.176471	0.15625					15.625
		31	R	17	17	34	16	16	32	3	2	5	0.1875	0.125	0.15625					15.625
		43&45	L	15	22	37	14	21	35	0	1	1	0	0.047619	0.0285714					2.85714
		49	L	13	23	36	12	22	34	1	2	3	0.0833333	0.0909091	0.0882353					8.82353
		53	L	11	18	29	10	17	27	1	1	2	0.1	0.0588235	0.0740741					7.40741
	2015-10-20	4	L	18	19	37	17	18	35	4	7	11	0.235294	0.388889	0.314286					31.4286
		6	L	15	17	32	14	16	30	1	0	1	0.0714286	0	0.0333333					3.33333
		9&11	R	10	21	31	9	20	29	3	5	8	0.333333	0.25	0.275862					27.5862
		13&15	R	10	19	29	9	18	27	0	3	3	0	0.166667	0.111111					11.1111
		17	R	9	10	19	8	9	17	0	0	0	0	0	0					0
		19	L	20	26	46	19	25	44	3	7	10	0.157895	0.28	0.227273					22.7273
		21&23	R	16	14	30	15	13	28	1	0	1	0.0666667	0	0.0357143					3.57143
		31	L	12	22	34	11	21	32	2	2	4	0.181818	0.0952381	0.125					12.5
		33	R	11	20	31	10	19	29	0	4	4	0	0.210526	0.137931					13.7931
		35	L	23	12	35	22	11	33	3	2	5	0.136364	0.181818	0.151515					15.1515
		37&39	R	22	21	43	21	20	41	1	3	4	0.047619	0.15	0.097561					9.7561
														Average	0.117942	0.0837824
picture number	# of ventral 2nd	# of dorsal 2nd	polarity	# 2nd total	# overlapping ventral 3ary	% ventral overlap	# overlapping dorsal 3ary	% dorsal overlap	# overlapping total	overlapping tertiary/# 2nd	Primary guidance ventral defect	Primary guidance dorsal defect	primary guidance total
series001 (11/20/08)	12	5	-7	17	1	0.0833333	2	0.4	3	0.176471	1	1	2		17.6471
series003 (11/20/08)	14	14	0	28	3	0.214286	1	0.0714286	4	0.142857	0	1	1		14.2857
series035 (11/20/08)	9	7	-2	16	1	0.111111	1	0.142857	2	0.125	1	2	3		12.5
series006 (12/15/08)	11	15	4	26	1	0.0909091	6	0.4	7	0.269231	1	1	2		26.9231
series008 (12/15/08)	8	10	2	18	8	1	4	0.4	12	0.666667	0	1	1		66.6667
series017 (12/15/08)	14	15	1	29	0	0	0	0	0	0	0	1	1		0
series001 (12/15/08)	8	9	1	17	0	0	2	0.222222	2	0.117647	1	1	2		11.7647
series004 (12/15/08)	17	17	0	34	4	0.235294	6	0.352941	10	0.294118	0	0	0		29.4118		p values	unc-6 and unc-6; wsp-1		0.656385
series016 (4/28/09)	14	15	1	29	0	0	2	0.133333	2	0.0689655	1	1	2		6.89655			unc-6 and wsp-1		0.284055
series018 (4/28/09)	18	16	-2	34	0	0	0	0	0	0	0	2	2		0			wsp-1 and unc-6; wsp-1		0.469677
series021 (4/29/09)	13	21	8	34	1	0.0769231	2	0.0952381	3	0.0882353	0	1	1		8.82353
series023 (4/28/09)	10	8	-2	18	0	0	2	0.25	2	0.111111	0	0	0		11.1111
series025 top (4/28/09)	17	16	-1	33	2	0.117647	4	0.25	6	0.181818	1	1	2		18.1818
series025 middle (4/28/09)	13	21	8	34	1	0.0769231	1	0.047619	2	0.0588235	0	2	2		5.88235		wild-type	3	3.6
series027 (4/28/09)	10	8	-2	18	0	0	4	0.5	4	0.222222	1	1	2		22.2222		unc-6	16	16.2
series031 (4/28/09)	4	7	3	11	3	0.75	0	0	3	0.272727	0	0	0		27.2727		wsp-1	12	8.3
series033 (4/28/09)	15	17	2	32	0	0	0	0	0	0	0	1	1		0		unc-6; wsp-1	14	7.7
series042 (4/28/09)	15	15	0	30	0	0	2	0.133333	2	0.0666667	0	0	0		6.66667
series044 (4/28/09)	12	15	3	27	0	0	0	0	0	0	0	1	1		0
series046 (4/28/09)	11	11	0	22	3	0.272727	0	0	3	0.136364	0	1	1		13.6364
series048 (4/28/09)	11	13	2	24	0	0	0	0	0	0	0	1	1		0
series008 (4/28/09)	11	17	6	28	2	0.181818	7	0.411765	9	0.321429	0	1	1		32.1429
series010 (4/28/09)	14	13	-1	27	1	0.0714286	0	0	1	0.037037	0	1	1		3.7037
series012 (4/28/09)	9	6	-3	15	1	0.111111	6	1	7	0.466667	1	0	1		46.6667
									Avg	0.159336
									S.D	0.162295

## Sheet: PVD mCherry 8
	Date /folder	Series	Side (up)	#V 2ary	#D 2ary	Total 2ary	#V 3ary SA opportunities	#D 3ary SA opportunites	Total 3ary SA opportunities	#V 3ary SA D	#D 3ary SA D	Total 3ary SA D	% V3 SA D	% D3 SA D	% 3ary SA D	other defects
	2016-02-29	2&3	R	18	19	37	17	18	35	2	4	6	0.117647	0.222222	0.171429	17.1429
		4&5	R	13	20	33	12	19	31	0	1	1	0	0.0526316	0.0322581	3.22581
		6	R	17	18	35	16	17	33	0	0	0	0	0	0	0
		8&9	R	22	20	42	21	19	40	0	3	3	0	0.157895	0.075	7.5
		10&11	L	18	26	44	17	25	42	0	1	1	0	0.04	0.0238095	2.38095
		13&14	R	19	21	40	18	20	38	0	0	0	0	0	0	0
		17&18	L	19	17	36	18	16	34	0	1	1	0	0.0625	0.0294118	2.94118
		21&22	L	20	23	43	19	22	41	0	1	1	0	0.0454545	0.0243902	2.43902
		23&24	L	16	20	36	15	19	34	0	0	0	0	0	0	0

## Sheet: PVDnmy-1link nmy-1(sb113)
	Date /folder	Series	Side (up)	#V 2ary	#D 2ary	Total 2ary	#V 3ary SA opportunities	#D 3ary SA opportunites	Total 3ary SA opportunities	#V 3ary SA D	#D 3ary SA D	Total 3ary SA D	% V3 SA D	% D3 SA D	% 3ary SA D	other defects
	2016-02-23	1	R	8	13	21	7	12	19	1	0	1	0.142857	0	0.0526316
	2016-02-23	4&5	L	14	20	34	13	19	32	1	2	3	0.0769231	0.105263	0.09375
	2/1716	8&9	R	16	23	39	15	22	37	0	3	3	0	0.136364	0.0810811
	2016-02-17	10	R	19	6	25	18	5	23	0	0	0	0	0	0
		7	R

[truncated: 78 more sheets: MLC-4DD and PVDmCherry, MLC-4DD and wild-type rescoring, gfpnmy-1linkerwdIs52nmy-1, MYRUNC-5+PVDmCherry length , E.V RNAi and arx-5RNAi, kpc-1(xr58), LifeActGFP, Lifeact using NIS software, act-1GFP right and left branch, mlc-4dd unc-6, myrunc-5 kpc-1, myrunc-5 unc-6, PVDmcherry unc-6, kpc-1 unc-6 hets, kpc-1 hets, myrunc-5, myrunc-5 unc-34 wdIs52, PVDMLC-4DD and PVDmCherry, PVDmchunc-34 unc-34wdIs52, PVDmchWSP-1 wsp-1(gm324) …]
